# Supplementary material for: AssemblyTron: flexible automation of DNA assembly with Opentrons OT-2 lab robots
Source: Synth Biol (Oxf). 2022 Dec 22;8(1):ysac032. doi: 10.1093/synbio/ysac032 (PMC9832943; doi:10.1093/synbio/ysac032)
Supplement: ysac032_Supp [file ysac032_supp.zip]

Archive with 21 entries (21 files):
- suppl_data/aeBlue.gb
- suppl_data/eforCP.gb
- suppl_data/File1_PCR_ARF7deletions_combinatorial_fig2.csv
- suppl_data/File2_Chromoproteins_GoldenGate_combinatorial_fig3.csv
- suppl_data/File3_Chromoproteins_homologydependent_combinatorial_fig5.csv
- suppl_data/File4_One-pot-mutagenesis_IVA_combinatorial_fig4.csv
- suppl_data/File5_rxn1.rtf
- suppl_data/File6_rxn2.rtf
- suppl_data/File7_Primer_sequences.csv
- suppl_data/File9_AssemblyTron_Vignette.pdf
- suppl_data/fuGFP.gb
- suppl_data/pGP8A_ARF7.gb
- suppl_data/pWL241_pGP8A_ARF5pdar.gb
- suppl_data/pWL242_pGP8A_ARF7pdar.gb
- suppl_data/Sample_1_pWL87_8A_ARF19_01.gb
- suppl_data/tsPurple.gb
- suppl_data/Yukon.gb
- Table1_primers.docx
- Table2_Templates.docx
- Table3_reagent_setup.docx
- Table4_reaction_setup.docx
