# Supplementary material for: AssemblyTron: flexible automation of DNA assembly with Opentrons OT-2 lab robots
Source: Synth Biol (Oxf). 2022 Dec 22;8(1):ysac032. doi: 10.1093/synbio/ysac032 (PMC9832943; doi:10.1093/synbio/ysac032)
Supplement: ysac032_Supp [file ysac032_supp.zip › suppl_data/aeBlue.gb]

LOCUS       aeBlue                  2445 bp    DNA     linear
ACCESSION   aeBlue
VERSION     aeBlue.1
KEYWORDS    .
FEATURES             Location/Qualifiers
     source          1..2445
                     /label=synthetic DNA construct
                     /lab_host="Escherichia coli"
                     /mol_type="other DNA"
                     /organism="synthetic DNA construct"
     primer_bind     1..17
                     /label=M13 fwd
                     /note="common sequencing primer, one of multiple similar
                     variants"
     misc_feature    18..23
                     /label=EcoRI
                     /note="/__SeqFeature__ True"
                     /note="/__level__ 0"
                     /note="/name EcoRI"
                     /note="/official_designation EcoRI"
                     /note="/uuid 18b38e5fe9db4734be3e7bd8a74a83da"
                     /note="/vntifkey 21"
     promoter        24..58
                     /label=Promoter J23100
     primer_bind     34..56
                     /label=pIDM-PROM-DET-F
     misc_feature    59..69
                     /label=spacer
     RBS             70..81
                     /label=RBS B0030
                     /note="strong bacterial ribosome binding site (Elowitz and
                     Leibler, 2000)"
     misc_feature    82..86
                     /label=MlyI
                     /note="/__SeqFeature__ True"
                     /note="/__level__ 0"
                     /note="/name MlyI"
                     /note="/official_designation MlyI"
                     /note="/uuid 75fb195eb5a74e72bdce2a3ca7265588"
                     /note="/vntifkey 21"
     misc_feature    87
                     /label=Spacer
     misc_feature    87
                     /label=NcoI
     CDS             89..796
                     /label=aeBlue Petunia Optimized
                     /codon_start=1
                     /translation="MASLVKKDMCIKMTMEGTVNGHHFKCVGEGEGKPFEGTQVEKIR
                     ITEGGPLPFAYDILAPCCMYGSKTFIKHVSGIPDYFKESFPEGFTWERTQIFEDGGYL
                     TIHQDTSLQGNNFIFKVNVIGANFPANGPVMQKKTAGWEPCVEMLYPRDGVLCGQSLM
                     ALKCTDGNHLTSHLRTTYRSRKPSNAVNMPEFHFGDHRIEILKAEQGKFYEQYESAVA
                     RYCEAAPSKLGHHHHHH"
     misc_feature    802
                     /label=SacI
     terminator      803..841
                     /label=Terminator B1006
     misc_feature    842..846
                     /label=KpnI
     primer_bind     complement(848..864)
                     /label=M13 rev
                     /note="common sequencing primer, one of multiple similar
                     variants"
     misc_feature    865..870
                     /label=XmaI
     misc_feature    871..876
                     /label=XbaI
     promoter        877..986
                     /label=KanR Promoter
     CDS             987..1802
                     /label=KanR
                     /codon_start=1
                     /gene="aph(3')-Ia"
                     /product="aminoglycoside phosphotransferase"
                     /note="confers resistance to kanamycin in bacteria or G418
                     (Geneticin(R)) in eukaryotes"
                     /translation="MSHIQRETSCSRPRLNSNMDADLYGYKWARDNVGQSGATIYRLY
                     GKPDAPELFLKHGKGSVANDVTDEMVRLNWLTEFMPLPTIKHFIRTPDDAWLLTTAIP
                     GKTAFQVLEEYPDSGENIVDALAVFLRRLHSIPVCNCPFNSDRVFRLAQAQSRMNNGL
                     VDASDFDDERNGWPVEQVWKEMHKLLPFSPDSVVTHGDFSLDNLIFDEGKLIGCIDVG
                     RVGIADRYQDLAILWNCLGEFSPSLQKRLFQKYGIDNPDMNKLQFHLMLDEFF"
     misc_feature    1803..1808
                     /label=HindIII
     misc_feature    1809..1819
                     /label=Binomica Spacer
     misc_feature    1820..1825
                     /label=SalI
     rep_origin      1826..2445
                     /label=Ori*
                     /direction=RIGHT
     misc_feature    2119
                     /label=MUT
                     /note="C to T to kill MlyI"
ORIGIN
        1 gtaaaacgac ggccagtgaa ttcttgacgg ctagctcagt cctaggtaca gtgctagcta
       61 ctagagatta aagaggagaa agagtcccat ggccagccta gtaaagaagg atatgtgcat
      121 caaaatgact atggagggaa ccgttaatgg tcaccacttc aaatgcgtag gcgaaggtga
      181 gggtaagcca tttgagggta ctcaggtcga gaagatcaga atcactgagg gtggacctct
      241 cccatttgct tacgacattc tagctccatg ttgtatgtat ggctcaaaaa ctttcatcaa
      301 gcacgtaagt ggtattcccg attatttcaa agaaagcttt ccagagggct tcacttggga
      361 aaggactcag atttttgagg acggtggtta tctcaccata catcaggata cctctctaca
      421 gggcaacaat tttatcttca aagtaaatgt gatcggcgct aatttccccg ccaatgggcc
      481 agttatgcag aaaaagacag ctggctggga accatgcgtg gagatgctct accccaggga
      541 cggagtactt tgcggtcaga gtctaatggc cttaaaatgt accgacggga accacctaac
      601 ttcacactta agaactacct acaggagccg aaagccatcc aacgctgtta atatgccaga
      661 atttcatttc ggggaccatc gtatagaaat tctaaaggcc gaacaaggga agttctacga
      721 acaatatgaa tcagccgtgg ccaggtactg cgaggccgca ccttctaagc ttggccacca
      781 tcaccatcac cattaagagc tcaaaaaaaa accccgcccc tgacagggcg gggttttttt
      841 tggtaccgtc atagctgttt cctgcccggg tctagaaaag ccacgttgtg tctcaaaatc
      901 tctgatgtta cattgcacaa gataaaaata tatcatcatg aacaataaaa ctgtctgctt
      961 acataaacag taatacaagg ggtgttatga gccatattca acgggaaacg tcttgctcga
     1021 ggccgcgatt aaattccaac atggatgctg atttatatgg gtataaatgg gctcgcgata
     1081 atgtcgggca atcaggtgcg acaatctatc gattgtatgg gaagcccgat gcgccagagt
     1141 tgtttctgaa acatggcaaa ggtagcgttg ccaatgatgt tacagatgag atggtcagac
     1201 taaactggct gacggaattt atgcctcttc cgaccatcaa gcattttatc cgtactcctg
     1261 atgatgcatg gttactcacc actgcgatcc ccggcaaaac agcattccag gtattagaag
     1321 aatatcctga ttcaggtgaa aatattgttg atgcgctggc agtgttcctg cgccggttgc
     1381 attcgattcc tgtttgtaat tgtcctttta acagcgatcg cgtatttcgt ctggctcagg
     1441 cgcaatcacg aatgaataac ggtttggttg atgcgagtga ttttgatgac gagcgtaatg
     1501 gctggcctgt tgaacaagtc tggaaagaaa tgcataagct gttgccattc tcaccggatt
     1561 cagtcgtcac tcatggtgat ttctcacttg ataaccttat ttttgacgag gggaaattaa
     1621 taggttgtat tgatgttgga cgagtgggaa tcgcagaccg ataccaggat cttgccatcc
     1681 tatggaactg cctcggtgag ttttctcctt cattacagaa acggcttttt caaaaatatg
     1741 gtattgataa tcctgatatg aataaattgc agtttcattt gatgctcgat gagtttttct
     1801 aaaagcttta tagattacag tcgacagatc aaaggatctt cttgagatcc tttttttctg
     1861 cgcgtaatct gctgcttgca aacaaaaaaa ccaccgctac cagcggtggt ttgtttgccg
     1921 gatcaagagc taccaactct ttttccgaag gtaactggct tcagcagagc gcagatacca
     1981 aatactgttc ttctagtgta gccgtagtta ggccaccact tcaagaactc tgtagcaccg
     2041 cctacatacc tcgctctgct aatcctgtta ccagtggctg ctgccagtgg cgataagtcg
     2101 tgtcttaccg ggttggaccc aagacgatag ttaccggata aggcgcagcg gtcgggctga
     2161 acggggggtt cgtgcacaca gcccagcttg gagcgaacga cctacaccga actgagatac
     2221 ctacagcgtg agctatgaga aagcgccacg cttcccgaag ggagaaaggc ggacaggtat
     2281 ccggtaagcg gcagggtcgg aacaggagag cgcacgaggg agcttccagg gggaaacgcc
     2341 tggtatcttt atagtcctgt cgggtttcgc cacctctgac ttgagcgtcg atttttgtga
     2401 tgctcgtcag gggggcggag cctatggaaa aacgccagca acgcg
//
