# Supplementary material for: AssemblyTron: flexible automation of DNA assembly with Opentrons OT-2 lab robots
Source: Synth Biol (Oxf). 2022 Dec 22;8(1):ysac032. doi: 10.1093/synbio/ysac032 (PMC9832943; doi:10.1093/synbio/ysac032)
Supplement: ysac032_Supp [file ysac032_supp.zip › suppl_data/eforCP.gb]

LOCUS       eforCP                  2424 bp    DNA     linear
ACCESSION   eforCP
VERSION     eforCP.1
KEYWORDS    .
FEATURES             Location/Qualifiers
     source          1..2424
                     /label=synthetic DNA construct
                     /lab_host="Escherichia coli"
                     /mol_type="other DNA"
                     /organism="synthetic DNA construct"
     primer_bind     1..17
                     /label=M13 fwd
                     /note="common sequencing primer, one of multiple similar
                     variants"
     misc_feature    18..23
                     /label=EcoRI
                     /note="/__SeqFeature__ True"
                     /note="/__level__ 0"
                     /note="/name EcoRI"
                     /note="/official_designation EcoRI"
                     /note="/uuid 18b38e5fe9db4734be3e7bd8a74a83da"
                     /note="/vntifkey 21"
     promoter        24..58
                     /label=Promoter J23100
     primer_bind     34..56
                     /label=pIDM-PROM-DET-F
     misc_feature    59..69
                     /label=spacer
     RBS             70..81
                     /label=RBS B0030
                     /note="strong bacterial ribosome binding site (Elowitz and
                     Leibler, 2000)"
     misc_feature    82..86
                     /label=MlyI
                     /note="/__SeqFeature__ True"
                     /note="/__level__ 0"
                     /note="/name MlyI"
                     /note="/official_designation MlyI"
                     /note="/uuid 75fb195eb5a74e72bdce2a3ca7265588"
                     /note="/vntifkey 21"
     misc_feature    87..92
                     /label=NcoI
     misc_feature    87
                     /label=Spacer
     CDS             89..775
                     /label=eforCP
                     /codon_start=1
                     /translation="MAVIKQVMKTKLHLEGTVNGHDFTIEGKGEGKPYEGLQHMKMTV
                     TKGAPLPFSVHILTPSHMYGSKPFNKYPADIPDYHKQSFPEGMSWERSMIFEDGGVCT
                     ASNHSSINLQENCFIYDVKFHGVNLPPDGPVMQKTIAGWEPSVETLYVRDGMLKSDTA
                     MVFKLKGGGHHRVDFKTTYKAKKPVKLPEFHFVEHRLELTKHDKDFTTWDQQEAAEGH
                     FSPLPKALP*"
     primer_bind     244..268
                     /label=eforRED-DET-F
     primer_bind     complement(680..704)
                     /label=eforRed-DET-R
     misc_feature    776..781
                     /label=SacI
     terminator      782..820
                     /label=Terminator B1006
     misc_feature    821..825
                     /label=KpnI
     primer_bind     complement(827..843)
                     /label=M13 rev
                     /note="common sequencing primer, one of multiple similar
                     variants"
     misc_feature    844..849
                     /label=XmaI
     misc_feature    850..855
                     /label=XbaI
     promoter        856..965
                     /label=KanR Promoter
     CDS             966..1781
                     /label=KanR
                     /codon_start=1
                     /gene="aph(3')-Ia"
                     /product="aminoglycoside phosphotransferase"
                     /note="confers resistance to kanamycin in bacteria or G418
                     (Geneticin(R)) in eukaryotes"
                     /translation="MSHIQRETSCSRPRLNSNMDADLYGYKWARDNVGQSGATIYRLY
                     GKPDAPELFLKHGKGSVANDVTDEMVRLNWLTEFMPLPTIKHFIRTPDDAWLLTTAIP
                     GKTAFQVLEEYPDSGENIVDALAVFLRRLHSIPVCNCPFNSDRVFRLAQAQSRMNNGL
                     VDASDFDDERNGWPVEQVWKEMHKLLPFSPDSVVTHGDFSLDNLIFDEGKLIGCIDVG
                     RVGIADRYQDLAILWNCLGEFSPSLQKRLFQKYGIDNPDMNKLQFHLMLDEFF"
     misc_feature    1782..1787
                     /label=HindIII
     misc_feature    1788..1798
                     /label=Binomica Spacer
     misc_feature    1799..1804
                     /label=SalI
     rep_origin      1805..2424
                     /label=Ori*
                     /direction=RIGHT
     misc_feature    2098
                     /label=MUT
                     /note="C to T to kill MlyI"
ORIGIN
        1 gtaaaacgac ggccagtgaa ttcttgacgg ctagctcagt cctaggtaca gtgctagcta
       61 ctagagatta aagaggagaa agagtcccat ggcagtgatt aagcaggtaa tgaagaccaa
      121 gttgcacctt gagggcactg tcaatggcca tgattttacg atcgagggta aaggtgaagg
      181 caagccgtac gaagggttac agcacatgaa aatgacagtc accaaaggcg cgcctctgcc
      241 gttttccgtt catattctta cacctagcca catgtatgga agcaaaccgt ttaataagta
      301 tccagcggat atcccagact accacaaaca gtcttttccc gaaggtatgt cttgggagcg
      361 gtcgatgatt tttgaagatg gtggcgtatg caccgccagt aatcactcca gcataaactt
      421 gcaagagaac tgtttcatct atgatgttaa atttcatggt gtgaacctgc ctccggatgg
      481 gcccgtaatg caaaaaacca ttgctggatg ggagccgagc gtggaaacac tgtacgtgcg
      541 tgacgggatg ttaaaaagtg acactgcaat ggtttttaaa ctgaaaggag gcggtcatca
      601 tcgtgttgat ttcaaaacga cgtataaagc caaaaaacct gtcaagctgc cagaatttca
      661 tttcgttgaa caccgcctgg aactgaccaa acacgataaa gatttcacaa cttgggacca
      721 gcaggaggca gccgaaggcc atttctcacc gctgccgaag gctctcccat aataagagct
      781 caaaaaaaaa ccccgcccct gacagggcgg ggtttttttt ggtaccgtca tagctgtttc
      841 ctgcccgggt ctagaaaagc cacgttgtgt ctcaaaatct ctgatgttac attgcacaag
      901 ataaaaatat atcatcatga acaataaaac tgtctgctta cataaacagt aatacaaggg
      961 gtgttatgag ccatattcaa cgggaaacgt cttgctcgag gccgcgatta aattccaaca
     1021 tggatgctga tttatatggg tataaatggg ctcgcgataa tgtcgggcaa tcaggtgcga
     1081 caatctatcg attgtatggg aagcccgatg cgccagagtt gtttctgaaa catggcaaag
     1141 gtagcgttgc caatgatgtt acagatgaga tggtcagact aaactggctg acggaattta
     1201 tgcctcttcc gaccatcaag cattttatcc gtactcctga tgatgcatgg ttactcacca
     1261 ctgcgatccc cggcaaaaca gcattccagg tattagaaga atatcctgat tcaggtgaaa
     1321 atattgttga tgcgctggca gtgttcctgc gccggttgca ttcgattcct gtttgtaatt
     1381 gtccttttaa cagcgatcgc gtatttcgtc tggctcaggc gcaatcacga atgaataacg
     1441 gtttggttga tgcgagtgat tttgatgacg agcgtaatgg ctggcctgtt gaacaagtct
     1501 ggaaagaaat gcataagctg ttgccattct caccggattc agtcgtcact catggtgatt
     1561 tctcacttga taaccttatt tttgacgagg ggaaattaat aggttgtatt gatgttggac
     1621 gagtgggaat cgcagaccga taccaggatc ttgccatcct atggaactgc ctcggtgagt
     1681 tttctccttc attacagaaa cggctttttc aaaaatatgg tattgataat cctgatatga
     1741 ataaattgca gtttcatttg atgctcgatg agtttttcta aaagctttat agattacagt
     1801 cgacagatca aaggatcttc ttgagatcct ttttttctgc gcgtaatctg ctgcttgcaa
     1861 acaaaaaaac caccgctacc agcggtggtt tgtttgccgg atcaagagct accaactctt
     1921 tttccgaagg taactggctt cagcagagcg cagataccaa atactgttct tctagtgtag
     1981 ccgtagttag gccaccactt caagaactct gtagcaccgc ctacatacct cgctctgcta
     2041 atcctgttac cagtggctgc tgccagtggc gataagtcgt gtcttaccgg gttggaccca
     2101 agacgatagt taccggataa ggcgcagcgg tcgggctgaa cggggggttc gtgcacacag
     2161 cccagcttgg agcgaacgac ctacaccgaa ctgagatacc tacagcgtga gctatgagaa
     2221 agcgccacgc ttcccgaagg gagaaaggcg gacaggtatc cggtaagcgg cagggtcgga
     2281 acaggagagc gcacgaggga gcttccaggg ggaaacgcct ggtatcttta tagtcctgtc
     2341 gggtttcgcc acctctgact tgagcgtcga tttttgtgat gctcgtcagg ggggcggagc
     2401 ctatggaaaa acgccagcaa cgcg
//
