# Supplementary material for: AssemblyTron: flexible automation of DNA assembly with Opentrons OT-2 lab robots
Source: Synth Biol (Oxf). 2022 Dec 22;8(1):ysac032. doi: 10.1093/synbio/ysac032 (PMC9832943; doi:10.1093/synbio/ysac032)
Supplement: ysac032_Supp [file ysac032_supp.zip › suppl_data/fuGFP.gb]

LOCUS       fuGFP                   2463 bp    DNA     linear
ACCESSION   fuGFP
VERSION     fuGFP.1
KEYWORDS    .
FEATURES             Location/Qualifiers
     source          1..2463
                     /label=synthetic DNA construct
                     /lab_host="Escherichia coli"
                     /mol_type="other DNA"
                     /organism="synthetic DNA construct"
     primer_bind     1..17
                     /label=M13 fwd
                     /note="common sequencing primer, one of multiple similar
                     variants"
     misc_feature    18..23
                     /label=EcoRI
     promoter        24..58
                     /label=Promoter J23100
     primer_bind     34..56
                     /label=J23100-DET-F
     misc_feature    59..69
                     /label=spacer
     primer_bind     complement(65..89)
                     /label=IDM-MCS-DET-R
     RBS             70..81
                     /label=RBS B0030
                     /note="strong bacterial ribosome binding site (Elowitz and
                     Leibler, 2000)"
     misc_feature    82..86
                     /label=MlyI
                     /note="/__SeqFeature__ True"
                     /note="/__level__ 0"
                     /note="/name MlyI"
                     /note="/official_designation MlyI"
                     /note="/uuid 75fb195eb5a74e72bdce2a3ca7265588"
                     /note="/vntifkey 21"
     misc_feature    87
                     /label=Spacer
     misc_feature    88..92
                     /label=NcoI
     CDS             89..814
                     /label=fuGFP
                     /codon_start=1
                     /translation="MVSSGEDIFSGLVPILIELEGDVNGHRFSVRGEGYGDASNGKLE
                     IKFICTTGRLPVPWPTLVTTLSYGVQCFAKYPEHMRQNDFFKSAMPDGYVQERTISFK
                     EDGTYKTRAEVKFEGEALVNRIDLKGLEFKEDGNILGHKLEYSFNSHYVYITADKNRN
                     GLEAQFRIRHNVDDGSVQLADHYQQNTPIGEGPVLLPEQHYLTTNSVLSKDPQERRDH
                     MVLVEFVTAAGLSLGMDELYKS*"
     misc_feature    815..820
                     /label=SacI
     terminator      821..859
                     /label=Terminator B1006
     misc_feature    860..864
                     /label=KpnI
     primer_bind     complement(866..882)
                     /label=M13 rev
                     /note="common sequencing primer, one of multiple similar
                     variants"
     misc_feature    883..888
                     /label=XmaI
     misc_feature    889..894
                     /label=XbaI
     promoter        895..1004
                     /label=KanR Promoter
     CDS             1005..1820
                     /label=KanR
                     /codon_start=1
                     /gene="aph(3')-Ia"
                     /product="aminoglycoside phosphotransferase"
                     /note="confers resistance to kanamycin in bacteria or G418
                     (Geneticin(R)) in eukaryotes"
                     /translation="MSHIQRETSCSRPRLNSNMDADLYGYKWARDNVGQSGATIYRLY
                     GKPDAPELFLKHGKGSVANDVTDEMVRLNWLTEFMPLPTIKHFIRTPDDAWLLTTAIP
                     GKTAFQVLEEYPDSGENIVDALAVFLRRLHSIPVCNCPFNSDRVFRLAQAQSRMNNGL
                     VDASDFDDERNGWPVEQVWKEMHKLLPFSPDSVVTHGDFSLDNLIFDEGKLIGCIDVG
                     RVGIADRYQDLAILWNCLGEFSPSLQKRLFQKYGIDNPDMNKLQFHLMLDEFF"
     misc_feature    1821..1826
                     /label=HindIII
     misc_feature    1827..1837
                     /label=Binomica Spacer
     misc_feature    1838..1843
                     /label=SalI
     rep_origin      1844..2463
                     /label=Ori*
                     /direction=RIGHT
     misc_feature    2137
                     /label=MUT
                     /note="C to T to kill MlyI"
ORIGIN
        1 gtaaaacgac ggccagtgaa ttcttgacgg ctagctcagt cctaggtaca gtgctagcta
       61 ctagagatta aagaggagaa agagtcccat ggtgagcagt ggcgaagata ttttctcggg
      121 cttggttccg attctgatcg agctggaggg cgacgtgaac ggtcatcgtt ttagcgttcg
      181 cggtgaaggt tatggcgacg cgagcaacgg caaactggaa attaagttca tctgcacgac
      241 cggtcgcctg ccggtgcctt ggccgacctt ggtgacgacc ttgtcgtatg gcgtgcagtg
      301 ttttgcgaag tatccggagc acatgcgcca aaacgatttc tttaaaagtg ccatgccgga
      361 cggttacgtc caggagcgta ccatttcctt caaggaagat ggcacgtaca aaactcgcgc
      421 agaggttaag tttgaaggtg aagcgctggt caatcgtatc gatttgaagg gtttggagtt
      481 taaagaggat ggtaacattc tgggccataa actggagtat agcttcaaca gccattatgt
      541 ttacattacg gcagacaaga atcgtaacgg cttggaggcc caattccgta ttcgccacaa
      601 tgttgatgac ggtagcgtcc aactggccga ccattaccaa cagaacaccc caattggtga
      661 gggtccggtg ttgctgccgg aacaacacta tctgacgacc aatagcgtgc tgagcaaaga
      721 tccgcaggaa cgccgtgatc acatggtcct ggtggaattt gtgaccgctg cgggcttgag
      781 cctgggtatg gacgagctgt ataagagcta ataagagctc aaaaaaaaac cccgcccctg
      841 acagggcggg gttttttttg gtaccgtcat agctgtttcc tgcccgggtc tagaaaagcc
      901 acgttgtgtc tcaaaatctc tgatgttaca ttgcacaaga taaaaatata tcatcatgaa
      961 caataaaact gtctgcttac ataaacagta atacaagggg tgttatgagc catattcaac
     1021 gggaaacgtc ttgctcgagg ccgcgattaa attccaacat ggatgctgat ttatatgggt
     1081 ataaatgggc tcgcgataat gtcgggcaat caggtgcgac aatctatcga ttgtatggga
     1141 agcccgatgc gccagagttg tttctgaaac atggcaaagg tagcgttgcc aatgatgtta
     1201 cagatgagat ggtcagacta aactggctga cggaatttat gcctcttccg accatcaagc
     1261 attttatccg tactcctgat gatgcatggt tactcaccac tgcgatcccc ggcaaaacag
     1321 cattccaggt attagaagaa tatcctgatt caggtgaaaa tattgttgat gcgctggcag
     1381 tgttcctgcg ccggttgcat tcgattcctg tttgtaattg tccttttaac agcgatcgcg
     1441 tatttcgtct ggctcaggcg caatcacgaa tgaataacgg tttggttgat gcgagtgatt
     1501 ttgatgacga gcgtaatggc tggcctgttg aacaagtctg gaaagaaatg cataagctgt
     1561 tgccattctc accggattca gtcgtcactc atggtgattt ctcacttgat aaccttattt
     1621 ttgacgaggg gaaattaata ggttgtattg atgttggacg agtgggaatc gcagaccgat
     1681 accaggatct tgccatccta tggaactgcc tcggtgagtt ttctccttca ttacagaaac
     1741 ggctttttca aaaatatggt attgataatc ctgatatgaa taaattgcag tttcatttga
     1801 tgctcgatga gtttttctaa aagctttata gattacagtc gacagatcaa aggatcttct
     1861 tgagatcctt tttttctgcg cgtaatctgc tgcttgcaaa caaaaaaacc accgctacca
     1921 gcggtggttt gtttgccgga tcaagagcta ccaactcttt ttccgaaggt aactggcttc
     1981 agcagagcgc agataccaaa tactgttctt ctagtgtagc cgtagttagg ccaccacttc
     2041 aagaactctg tagcaccgcc tacatacctc gctctgctaa tcctgttacc agtggctgct
     2101 gccagtggcg ataagtcgtg tcttaccggg ttggacccaa gacgatagtt accggataag
     2161 gcgcagcggt cgggctgaac ggggggttcg tgcacacagc ccagcttgga gcgaacgacc
     2221 tacaccgaac tgagatacct acagcgtgag ctatgagaaa gcgccacgct tcccgaaggg
     2281 agaaaggcgg acaggtatcc ggtaagcggc agggtcggaa caggagagcg cacgagggag
     2341 cttccagggg gaaacgcctg gtatctttat agtcctgtcg ggtttcgcca cctctgactt
     2401 gagcgtcgat ttttgtgatg ctcgtcaggg gggcggagcc tatggaaaaa cgccagcaac
     2461 gcg
//
