# Supplementary material for: AssemblyTron: flexible automation of DNA assembly with Opentrons OT-2 lab robots
Source: Synth Biol (Oxf). 2022 Dec 22;8(1):ysac032. doi: 10.1093/synbio/ysac032 (PMC9832943; doi:10.1093/synbio/ysac032)
Supplement: ysac032_Supp [file ysac032_supp.zip › suppl_data/pGP8A_ARF7.gb]

LOCUS       pGP8A_ARF7              9809 bp ds-DNA     linear       15-SEP-2022
ACCESSION   pWL242
VERSION     pWL242.1
KEYWORDS    .
COMMENT     
COMMENT     ApEinfo:methylated:1
FEATURES             Location/Qualifiers
     source          1..9809
                     /organism="synthetic DNA construct"
                     /mol_type="other DNA"
                     /locus_tag="synthetic DNA construct"
                     /label="synthetic DNA construct"
                     /ApEinfo_label="synthetic DNA construct"
                     /ApEinfo_fwdcolor="pink"
                     /ApEinfo_revcolor="pink"
                     /ApEinfo_graphicformat="arrow_data {{0 1 2 0 0 -1} {} 0}
                     width 5 offset 0"
     misc_feature    complement(29..51)
                     /note="color: #00ff00; direction: LEFT"
                     /locus_tag="pGEX_3_primer"
                     /label="pGEX_3_primer"
                     /ApEinfo_label="pGEX_3_primer"
                     /ApEinfo_fwdcolor="#7eff74"
                     /ApEinfo_revcolor="#7eff74"
                     /ApEinfo_graphicformat="arrow_data {{0 1 2 0 0 -1} {} 0}
                     width 5 offset 0"
     misc_feature    185..190
                     /note="color: #00ffff"
                     /locus_tag="unused HIS3 5' UTR homology"
                     /label="unused HIS3 5' UTR homology"
                     /ApEinfo_label="unused HIS3 5' UTR homology"
                     /ApEinfo_fwdcolor="#7eff74"
                     /ApEinfo_revcolor="#7eff74"
                     /ApEinfo_graphicformat="arrow_data {{0 1 2 0 0 -1} {} 0}
                     width 5 offset 0"
     misc_feature    191..198
                     /note="color: #6cff69"
                     /locus_tag="PmeI site"
                     /label="PmeI site"
                     /ApEinfo_label="PmeI site"
                     /ApEinfo_fwdcolor="#7eff74"
                     /ApEinfo_revcolor="#7eff74"
                     /ApEinfo_graphicformat="arrow_data {{0 1 2 0 0 -1} {} 0}
                     width 5 offset 0"
     misc_feature    199..510
                     /note="color: #00ffff"
                     /locus_tag="HIS3 5' UTR"
                     /label="HIS3 5' UTR"
                     /ApEinfo_label="HIS3 5' UTR"
                     /ApEinfo_fwdcolor="#7eff74"
                     /ApEinfo_revcolor="#7eff74"
                     /ApEinfo_graphicformat="arrow_data {{0 1 2 0 0 -1} {} 0}
                     width 5 offset 0"
     misc_feature    511..1173
                     /note="color: #aca3ff"
                     /locus_tag="HIS3"
                     /label="HIS3"
                     /ApEinfo_label="HIS3"
                     /ApEinfo_fwdcolor="#7eff74"
                     /ApEinfo_revcolor="#7eff74"
                     /ApEinfo_graphicformat="arrow_data {{0 1 2 0 0 -1} {} 0}
                     width 5 offset 0"
     misc_feature    1174..1355
                     /note="color: #00ffff"
                     /locus_tag="ADH1 Terminator"
                     /label="ADH1 Terminator"
                     /ApEinfo_label="ADH1 Terminator"
                     /ApEinfo_fwdcolor="#7eff74"
                     /ApEinfo_revcolor="#7eff74"
                     /ApEinfo_graphicformat="arrow_data {{0 1 2 0 0 -1} {} 0}
                     width 5 offset 0"
     promoter        1356..2812
                     /note="color: #4565ff"
                     /locus_tag="ADH1 Promoter"
                     /label="ADH1 Promoter"
                     /ApEinfo_label="ADH1 Promoter"
                     /ApEinfo_fwdcolor="#346ee0"
                     /ApEinfo_revcolor="#346ee0"
                     /ApEinfo_graphicformat="arrow_data {{0 1 2 0 0 -1} {} 0}
                     width 5 offset 0"
     misc_feature    2813..2829
                     /note="color: #9384ff"
                     /locus_tag="pBluescriptSK_primer"
                     /label="pBluescriptSK_primer"
                     /ApEinfo_label="pBluescriptSK_primer"
                     /ApEinfo_fwdcolor="#7eff74"
                     /ApEinfo_revcolor="#7eff74"
                     /ApEinfo_graphicformat="arrow_data {{0 1 2 0 0 -1} {} 0}
                     width 5 offset 0"
     misc_feature    2837..2837
                     /note="color: #e49636"
                     /locus_tag="attR1"
                     /label="attR1"
                     /ApEinfo_label="attR1"
                     /ApEinfo_fwdcolor="#7eff74"
                     /ApEinfo_revcolor="#7eff74"
                     /ApEinfo_graphicformat="arrow_data {{0 1 2 0 0 -1} {} 0}
                     width 5 offset 0"
     misc_feature    2838..2861
                     /note="color: #ff0000"
                     /locus_tag="attB1"
                     /label="attB1"
                     /ApEinfo_label="attB1"
                     /ApEinfo_fwdcolor="#7eff74"
                     /ApEinfo_revcolor="#7eff74"
                     /ApEinfo_graphicformat="arrow_data {{0 1 2 0 0 -1} {} 0}
                     width 5 offset 0"
     misc_feature    2862..2863
                     /note="color: #00ffff"
                     /locus_tag="TC In Frame"
                     /label="TC In Frame"
                     /ApEinfo_label="TC In Frame"
                     /ApEinfo_fwdcolor="#7eff74"
                     /ApEinfo_revcolor="#7eff74"
                     /ApEinfo_graphicformat="arrow_data {{0 1 2 0 0 -1} {} 0}
                     width 5 offset 0"
     misc_feature    2864..2866
                     /note="color: #000eff"
                     /locus_tag="Yeast Kozak"
                     /label="Yeast Kozak"
                     /ApEinfo_label="Yeast Kozak"
                     /ApEinfo_fwdcolor="#7eff74"
                     /ApEinfo_revcolor="#7eff74"
                     /ApEinfo_graphicformat="arrow_data {{0 1 2 0 0 -1} {} 0}
                     width 5 offset 0"
     misc_feature    2867..6244
                     /note="color: #a4ff4e"
                     /locus_tag="ARF7"
                     /label="ARF7"
                     /ApEinfo_label="ARF7"
                     /ApEinfo_fwdcolor="#7eff74"
                     /ApEinfo_revcolor="#7eff74"
                     /ApEinfo_graphicformat="arrow_data {{0 1 2 0 0 -1} {} 0}
                     width 5 offset 0"
     misc_feature    3708..3727
                     /note="color: #00ffff"
                     /locus_tag="ARF7 F primer417"
                     /label="ARF7 F primer417"
                     /ApEinfo_label="ARF7 F primer417"
                     /ApEinfo_fwdcolor="#7eff74"
                     /ApEinfo_revcolor="#7eff74"
                     /ApEinfo_graphicformat="arrow_data {{0 1 2 0 0 -1} {} 0}
                     width 5 offset 0"
     CDS             3965..3967
                     /codon_start=1
                     /note="color: #993366"
                     /translation="P"
                     /locus_tag="ARF7_010th"
                     /label="ARF7_010th"
                     /ApEinfo_label="ARF7_010th"
                     /ApEinfo_fwdcolor="#e9d024"
                     /ApEinfo_revcolor="#e9d024"
                     /ApEinfo_graphicformat="arrow_data {{0 1 2 0 0 -1} {} 0}
                     width 5 offset 0"
     CDS             3968..3970
                     /codon_start=1
                     /note="color: #993366"
                     /translation="P"
                     /locus_tag="ARF7_051th"
                     /label="ARF7_051th"
                     /ApEinfo_label="ARF7_051th"
                     /ApEinfo_fwdcolor="#e9d024"
                     /ApEinfo_revcolor="#e9d024"
                     /ApEinfo_graphicformat="arrow_data {{0 1 2 0 0 -1} {} 0}
                     width 5 offset 0"
     misc_feature    5402..5421
                     /note="color: #00ffff"
                     /locus_tag="ARF7 mid R 418"
                     /label="ARF7 mid R 418"
                     /ApEinfo_label="ARF7 mid R 418"
                     /ApEinfo_fwdcolor="#7eff74"
                     /ApEinfo_revcolor="#7eff74"
                     /ApEinfo_graphicformat="arrow_data {{0 1 2 0 0 -1} {} 0}
                     width 5 offset 0"
     misc_feature    5411..5435
                     /note="color: #00ffff"
                     /locus_tag="Mid F"
                     /label="Mid F"
                     /ApEinfo_label="Mid F"
                     /ApEinfo_fwdcolor="#7eff74"
                     /ApEinfo_revcolor="#7eff74"
                     /ApEinfo_graphicformat="arrow_data {{0 1 2 0 0 -1} {} 0}
                     width 5 offset 0"
     misc_feature    5411..5430
                     /note="color: #ff30c9"
                     /locus_tag="New Mid F"
                     /label="New Mid F"
                     /ApEinfo_label="New Mid F"
                     /ApEinfo_fwdcolor="#7eff74"
                     /ApEinfo_revcolor="#7eff74"
                     /ApEinfo_graphicformat="arrow_data {{0 1 2 0 0 -1} {} 0}
                     width 5 offset 0"
     CDS             5525..5527
                     /codon_start=1
                     /note="color: #993366"
                     /translation="G"
                     /locus_tag="ARF7_570th"
                     /label="ARF7_570th"
                     /ApEinfo_label="ARF7_570th"
                     /ApEinfo_fwdcolor="#e9d024"
                     /ApEinfo_revcolor="#e9d024"
                     /ApEinfo_graphicformat="arrow_data {{0 1 2 0 0 -1} {} 0}
                     width 5 offset 0"
     CDS             5528..5647
                     /codon_start=1
                     /note="color: #993366"
                     /translation="GENNRQQNFLAPTFGLDGDSRNSLLGGANVDNGFVPDTLL"
                     /locus_tag="ARF7_571-610"
                     /label="ARF7_571-610"
                     /ApEinfo_label="ARF7_571-610"
                     /ApEinfo_fwdcolor="#e9d024"
                     /ApEinfo_revcolor="#e9d024"
                     /ApEinfo_graphicformat="arrow_data {{0 1 2 0 0 -1} {} 0}
                     width 5 offset 0"
     CDS             5648..5650
                     /codon_start=1
                     /note="color: #993366"
                     /translation="S"
                     /locus_tag="ARF7_611th"
                     /label="ARF7_611th"
                     /ApEinfo_label="ARF7_611th"
                     /ApEinfo_fwdcolor="#e9d024"
                     /ApEinfo_revcolor="#e9d024"
                     /ApEinfo_graphicformat="arrow_data {{0 1 2 0 0 -1} {} 0}
                     width 5 offset 0"
     misc_feature    6245..6269
                     /note="color: #ff0000"
                     /locus_tag="attB2"
                     /label="attB2"
                     /ApEinfo_label="attB2"
                     /ApEinfo_fwdcolor="#7eff74"
                     /ApEinfo_revcolor="#7eff74"
                     /ApEinfo_graphicformat="arrow_data {{0 1 2 0 0 -1} {} 0}
                     width 5 offset 0"
     terminator      6345..6584
                     /note="color: #ffc0cb"
                     /locus_tag="CYC1_terminator"
                     /label="CYC1_terminator"
                     /ApEinfo_label="CYC1_terminator"
                     /ApEinfo_fwdcolor="#9d1b1c"
                     /ApEinfo_revcolor="#9d1b1c"
                     /ApEinfo_graphicformat="arrow_data {{0 1 2 0 0 -1} {} 0}
                     width 5 offset 0"
     misc_feature    complement(6354..6372)
                     /note="color: #00ff29; direction: LEFT"
                     /locus_tag="CYC1_primer"
                     /label="CYC1_primer"
                     /ApEinfo_label="CYC1_primer"
                     /ApEinfo_fwdcolor="#7eff74"
                     /ApEinfo_revcolor="#7eff74"
                     /ApEinfo_graphicformat="arrow_data {{0 1 2 0 0 -1} {} 0}
                     width 5 offset 0"
     misc_feature    complement(6354..6372)
                     /note="color: #00ff29; direction: LEFT"
                     /locus_tag="pYESTrp_rev_primer"
                     /label="pYESTrp_rev_primer"
                     /ApEinfo_label="pYESTrp_rev_primer"
                     /ApEinfo_fwdcolor="#7eff74"
                     /ApEinfo_revcolor="#7eff74"
                     /ApEinfo_graphicformat="arrow_data {{0 1 2 0 0 -1} {} 0}
                     width 5 offset 0"
     misc_feature    6585..7585
                     /note="color: #00ffff"
                     /locus_tag="HIS3 3'UTR + DED1 homology"
                     /label="HIS3 3'UTR + DED1 homology"
                     /ApEinfo_label="HIS3 3'UTR + DED1 homology"
                     /ApEinfo_fwdcolor="#7eff74"
                     /ApEinfo_revcolor="#7eff74"
                     /ApEinfo_graphicformat="arrow_data {{0 1 2 0 0 -1} {} 0}
                     width 5 offset 0"
     misc_feature    7586..7593
                     /note="color: #6cff69"
                     /locus_tag="PmeI site(1)"
                     /label="PmeI site(1)"
                     /ApEinfo_label="PmeI site"
                     /ApEinfo_fwdcolor="#7eff74"
                     /ApEinfo_revcolor="#7eff74"
                     /ApEinfo_graphicformat="arrow_data {{0 1 2 0 0 -1} {} 0}
                     width 5 offset 0"
     misc_feature    complement(7594..7612)
                     /note="color: #00ff00; direction: LEFT"
                     /locus_tag="M13_reverse_primer"
                     /label="M13_reverse_primer"
                     /ApEinfo_label="M13_reverse_primer"
                     /ApEinfo_fwdcolor="#7eff74"
                     /ApEinfo_revcolor="#7eff74"
                     /ApEinfo_graphicformat="arrow_data {{0 1 2 0 0 -1} {} 0}
                     width 5 offset 0"
     misc_feature    complement(7611..7633)
                     /note="color: #00ff00; direction: LEFT"
                     /locus_tag="M13_pUC_rev_primer"
                     /label="M13_pUC_rev_primer"
                     /ApEinfo_label="M13_pUC_rev_primer"
                     /ApEinfo_fwdcolor="#7eff74"
                     /ApEinfo_revcolor="#7eff74"
                     /ApEinfo_graphicformat="arrow_data {{0 1 2 0 0 -1} {} 0}
                     width 5 offset 0"
     rep_origin      complement(7985..8604)
                     /direction=LEFT
                     /note="color: #ffc0cb"
                     /locus_tag="pBR322_origin"
                     /label="pBR322_origin"
                     /ApEinfo_label="pBR322_origin"
                     /ApEinfo_fwdcolor="#999999"
                     /ApEinfo_revcolor="#999999"
                     /ApEinfo_graphicformat="arrow_data {{0 1 2 0 0 -1} {} 0}
                     width 5 offset 0"
     CDS             complement(8759..9619)
                     /codon_start=1
                     /gene="Ampicillin"
                     /note="ORF frame 1"
                     /note="color: #00ff00"
                     /translation="MSIQHFRVALIPFFAAFCLPVFAHPETLVKVKDAEDQLGARVGY
                     IELDLNSGKILESFRPEERFPMMSTFKVLLCGAVLSRIDAGQEQLGRRIHYSQNDLVE
                     YSPVTEKHLTDGMTVRELCSAAITMSDNTAANLLLTTIGGPKELTAFFHNMGDHVTRL
                     DRWEPELNEAIPNDERDTTMPVAMATTLRKLLTGELLTLASRQQLIDWMEADKVAGPL
                     LRSALPAGWFIADKSGAGERGSRGIIAALGPDGKPSRIVVIYTTGSQATMDERNRQIA
                     EIGASLIKHW"
                     /locus_tag="Ampicillin"
                     /label="Ampicillin"
                     /ApEinfo_label="Ampicillin"
                     /ApEinfo_fwdcolor="#e9d024"
                     /ApEinfo_revcolor="#e9d024"
                     /ApEinfo_graphicformat="arrow_data {{0 1 2 0 0 -1} {} 0}
                     width 5 offset 0"
     gene            complement(8759..9619)
                     /gene="Ampicillin"
                     /note="color: #ffc0cb; direction: LEFT"
                     /locus_tag="Ampicillin(1)"
                     /label="Ampicillin(1)"
                     /ApEinfo_label="Ampicillin"
                     /ApEinfo_fwdcolor="#ff797d"
                     /ApEinfo_revcolor="#ff102f"
                     /ApEinfo_graphicformat="arrow_data {{0 1 2 0 0 -1} {} 0}
                     width 5 offset 0"
     promoter        complement(9661..9689)
                     /note="color: #ffc0cb; direction: LEFT"
                     /locus_tag="AmpR_promoter"
                     /label="AmpR_promoter"
                     /ApEinfo_label="AmpR_promoter"
                     /ApEinfo_fwdcolor="#346ee0"
                     /ApEinfo_revcolor="#346ee0"
                     /ApEinfo_graphicformat="arrow_data {{0 1 2 0 0 -1} {} 0}
                     width 5 offset 0"
ORIGIN
        1 tcgcgcgttt cggtgatgac ggtgaaaacc tctgacacat gcagctcccg gagacggtca
       61 cagcttgtct gtaagcggat gccgggagca gacaagcccg tcagggcgcg tcagcgggtg
      121 ttggcgggtg tcggggctgg cttaactatg cggcatcaga gcagattgta ctgagagtgc
      181 accataattc gtttaaaccg ttttaagagc ttggtgagcg ctaggagtca ctgccaggta
      241 tcgtttgaac acggcattag tcagggaagt cataacacag tcctttcccg caattttctt
      301 tttctattac tcttggcctc ctctagtaca ctctatattt ttttatgcct cggtaatgat
      361 tttcattttt ttttttccac ctagcggatg actctttttt tttcttagcg attggcatta
      421 tcacataatg aattatacat tatataaagt aatgtgattt cttcgaagaa tatactaaaa
      481 aatgagcagg caagataaac gaaggcaaag atgacagagc agaaagccct agtaaagcgt
      541 attacaaatg aaaccaagat tcagattgcg atctctttaa agggtggtcc cctagcgata
      601 gagcactcga tcttcccaga aaaagaggca gaagcagtag cagaacaggc cacacaatcg
      661 caagtgatta acgtccacac aggtataggg tttctggacc atatgataca tgctctggcc
      721 aagcattccg gctggtcgct aatcgttgag tgcattggtg acttacacat agacgaccat
      781 cacaccactg aagactgcgg gattgctctc ggtcaagctt ttaaagaggc cctaggggcc
      841 gtgcgtggag taaaaaggtt tggatcagga tttgcgcctt tggatgaggc actttccaga
      901 gcggtggtag atctttcgaa caggccgtac gcagttgtcg aacttggttt gcaaagggag
      961 aaagtaggag atctctcttg cgagatgatc ccgcattttc ttgaaagctt tgcagaggct
     1021 agcagaatta ccctccacgt tgattgtctg cgaggcaaga atgatcatca ccgtagtgag
     1081 agtgcgttca aggctcttgc ggttgccata agagaagcca cctcgcccaa tggtaccaac
     1141 gatgttccct ccaccaaagg tgttcttatg taggcgaatt tcttatgatt tatgattttt
     1201 attattaaat aagttataaa aaaaataagt gtatacaaat tttaaagtga ctcttaggtt
     1261 ttaaaacgaa aattcttatt cttgagtaac tctttcctgt aggtcaggtt gctttctcag
     1321 gtatagcatg aggtcgctct tattgaccac acctcaagaa atgatggtaa atgaaatagg
     1381 aaatcaagga gcatgaaggc aaaagacaaa tataagggtc gaacgaaaaa taaagtgaaa
     1441 agtgttgata tgatgtattt ggctttgcgg cgccgaaaaa acgagtttac gcaattgcac
     1501 aatcatgctg actctgtggc ggacccgcgc tcttgccggc ccggcgataa cgctgggcgt
     1561 gaggctgtgc ccggcggagt tttttgcgcc tgcattttcc aaggtttacc ctgcgctaag
     1621 gggcgagatt ggagaagcaa taagaatgcc ggttggggtt gcgatgatga cgaccacgac
     1681 aactggtgtc attatttaag ttgccgaaag aacctgagtg catttgcaac atgagtatac
     1741 tagaagaatg agccaagact tgcgagacgc gagtttgccg gtggtgcgaa caatagagcg
     1801 accatgacct tgaaggtgag acgcgcataa ccgctagagt actttgaaga ggaaacagca
     1861 atagggttgc taccagtata aatagacagg tacatacaac actggaaatg gttgtctgtt
     1921 tgagtacgct ttcaattcat ttgggtgtgc actttattat gttacaatat ggaagggaac
     1981 tttacacttc tcctatgcac atatattaat taaagtccaa tgctagtaga gaaggggggt
     2041 aacacccctc cgcgctcttt tccgattttt ttctaaaccg tggaatattt cggatatcct
     2101 tttgttgttt ccgggtgtac aatatggact tcctcttttc tggcaaccaa acccatacat
     2161 cgggattcct ataatacctt cgttggtctc cctaacatgt aggtggcgga ggggagatat
     2221 acaatagaac agataccaga caagacataa tgggctaaac aagactacac caattacact
     2281 gcctcattga tggtggtaca taacgaacta atactgtagc cctagacttg atagccatca
     2341 tcatatcgaa gtttcactac cctttttcca tttgccatct attgaagtaa taataggcgc
     2401 atgcaacttc ttttcttttt ttttcttttc tctctccccc gttgttgtct caccatatcc
     2461 gcaatgacaa aaaaatgatg gaagacacta aaggaaaaaa ttaacgacaa agacagcacc
     2521 aacagatgtc gttgttccag agctgatgag gggtatctcg aagcacacga aactttttcc
     2581 ttccttcatt cacgcacact actctctaat gagcaacggt atacggcctt ccttccagtt
     2641 acttgaattt gaaataaaaa aaagtttgct gtcttgctat caagtataaa tagacctgca
     2701 attattaatc ttttgtttcc tcgtcattgt tctcgttccc tttcttcctt gtttcttttt
     2761 ctgcacaata tttcaagcta taccaagcat acaatcaact atctcatata catctagaac
     2821 tagtggatcc cccatcacaa gtttgtacaa aaaagcaggc ttcaaaatga aagctccttc
     2881 atcaaatgga gtttctccta atcctgttga aggagaaagg agaaatataa actcagagct
     2941 atggcacgct tgtgctgggc cattgatttc gttgcctcca gcaggaagtc ttgttgttta
     3001 cttccctcaa ggtcacagtg agcaagtcgc ggcttcaatg cagaagcaga ctgatttcat
     3061 accaagttac ccgaatcttc cttccaagct catatgcatg ctccacaatg ttacactgaa
     3121 tgctgatcct gagacggatg aggtctatgc gcagatgact cttcagccag taaacaaata
     3181 tgacagagat gcattgcttg cttctgacat gggtcttaag ctaaacagac aacctaatga
     3241 atttttctgc aaaaccctca cggcgagtga cacaagtact cacggtggat tttctgtacc
     3301 ccgacgagct gctgagaaaa tctttcctgc tctggatttc tcgatgcaac caccttgtca
     3361 ggagcttgtt gctaaggata ttcatgacaa cacatggact ttcagacata tttatcgagg
     3421 tcaaccaaaa aggcacttgc taactacagg ctggagtgtg tttgtcagca cgaaaaggct
     3481 ctttgctgga gactctgttc tttttataag agatggaaag gcgcaacttc tgttggggat
     3541 aagacgtgca aatagacaac agcctgcact ttcttcatct gtaatatcaa gtgatagcat
     3601 gcacatcgga gttcttgcag ctgcagctca tgctaatgct aataacagtc ctttcaccat
     3661 tttctacaac ccgaggtggg ctgctcctgc tgagtttgtg gttcctttag ccaagtatac
     3721 caaagcgatg tacgctcaag tttccctcgg tatgcggttt agaatgatat ttgagactga
     3781 agaatgtgga gttcgtcggt atatgggtac agttaccggt atcagtgatc ttgatccagt
     3841 gagatggaaa aactctcagt ggcggaatct tcagattgga tgggatgagt cagctgctgg
     3901 tgataggccc agtcgagttt cagtttggga cattgaaccg gttttaactc ctttctacat
     3961 atgtcctcct tcgagtacta tctttcctgg tctgagttta gttcagtgga tgaatatgca
     4021 gcagcagaac ggccagctac cctctgctgc tgcacagcca ggtttcttcc catcaatgct
     4081 ttcgccaacc gcggcgctgc acaacaatct tggcggcact gatgatccct ccaagttact
     4141 gagctttcag acgccgcacg gggggatttc ctcctcaaat ctccaattta acaaacagaa
     4201 tcagcaagcc ccaatgtctc agttgcctca gccaccaact acgttgtccc aacaacagca
     4261 gctgcagcaa ttgttgcact cctctttgaa ccatcaacaa cagcaatcgc agtctcaaca
     4321 acagcaacaa caacaacagt tgctgcagca gcaacaacaa ttgcagtctc aacaacacag
     4381 caacaacaat caatcgcagt ctcagcaaca acaacaattg ctccagcagc aacaacaaca
     4441 acaactgcag caacaacatc aacaaccgtt acagcaacag actcagcagc agcagctaag
     4501 aacacagcca ttgcaatctc actcgcatcc acagccacaa cagttacaac aacataagtt
     4561 gcagcaactt caggttccac agaatcagct ttacaatggt caacaagcag cgcagcagca
     4621 tcagtcgcaa caagcatcta cacatcattt gcaaccacaa ttagtttcgg gatcaatggc
     4681 aagcagtgtc atcacgcctc cgtccagctc ccttaatcaa agctttcaac agcaacaaca
     4741 acagtctaag caacttcaac aagcacatca ccatttaggt gctagcacta gccagagtag
     4801 tgtaattgaa accagcaagt cttcatccaa tctgatgtcc gcaccgccgc aagagacaca
     4861 gttttcacga caagtagaac agcagcagcc tcctggtctc aacgggcaga atcagcaaac
     4921 acttttgcag cagaaagctc accaggcaca ggcccaacag atattccagc agagtctctt
     4981 ggaacagccg catatacagt ttcagctgtt acagagatta caacagcaac agcagcagca
     5041 atttctttcg ccgcagtctc agttaccaca ccatcaattg caaagccagc agttgcaaca
     5101 gctgcctact ctctctcaag gtcatcagtt tccgtcatct tgcactaaca atggcttatc
     5161 gacgttgcaa ccacctcaaa tgctggtgag ccgacctcag gaaaaacaaa acccaccggt
     5221 tgggggaggg gtcaaagctt attcaggcat cacagatgga ggagatgcac cttcctcttc
     5281 aacgtcgcct tccaccaaca actgtcagat ctcttcttca ggctttctca acagaagcca
     5341 aagcgggcca gcgatcttga tacctgatgc agcgattgat atgtctggta atcttgttca
     5401 ggatctttac agcaaatccg atatgcggct aaaacaagaa ctcgtgggtc agcaaaagtc
     5461 caaagctagt ttaacagatc atcaactaga agcatctgcc tctggaactt cttacggttt
     5521 agatggaggc gaaaacaaca gacaacaaaa tttcttggct ccaacttttg gccttgacgg
     5581 tgattccagg aacagcttgc tcggtggagc taatgttgat aatggctttg tgcctgacac
     5641 gctactctcg aggggatatg actcccagaa agatcttcag aacatgcttt caaactatgg
     5701 aggagtgaca aatgacattg gtacagagat gtctacttca gctgtaagaa ctcaatcttt
     5761 tggtgtcccc aatgtgcccg ccatttcgaa cgatctagct gtcaacgatg ctggagttct
     5821 tggtggtgga ttgtggccag ctcagactca gcgaatgcga acttatacaa aggtgcaaaa
     5881 acgaggctca gtggggagat caatagacgt caaccgttac agaggttacg atgagctgag
     5941 gcatgatcta gcgcgcatgt ttgggatcga aggacagctc gaagatcctc aaacatctga
     6001 ctggaaactt gtttatgtcg atcatgaaaa tgacatcctc ctcgtcggcg atgatccatg
     6061 ggaagaattc gtaaactgtg ttcagagcat taagatcctt tcatcagctg aggttcagca
     6121 gatgagctta gacgggaact ttgccggtgt accagttact aatcaagctt gtagtggcgg
     6181 tgacagtggc aatgcttgga gaggtcatta tgatgataac tcagccactt cgtttaaccg
     6241 gtgacaccca gctttcttgt acaaagtggt tcttgtacaa agtggtgatg ggctgcagga
     6301 attcgatatc aagcttatcg ataccgtcga cctcgagtca tgtaattagt tatgtcacgc
     6361 ttacattcac gccctccccc cacatccgct ctaaccgaaa aggaaggagt tagacaacct
     6421 gaagtctagg tccctattta tttttttata gttatgttag tattaagaac gttatttata
     6481 tttcaaattt ttcttttttt tctgtacaga cgcgtgtacg catgtaacat tatactgaaa
     6541 accttgcttg agaaggtttt gggacgctcg aaggctttaa tttgtgacac cgattattta
     6601 aagctgcagc atacgatata tatacatgtg tatatatgta tacctatgaa tgtcagtaag
     6661 tatgtatacg aacagtatga tactgaagat gacaaggtaa tgcatcattc tatacgtgtc
     6721 attctgaacg aggcgcgctt tccttttttc tttttgcttt ttcttttttt ttctcttgaa
     6781 ctcgagaaaa aaaatataaa agagatggag gaacgggaaa aagttagttg tggtgatagg
     6841 tggcaagtgg tattccgtaa gaacaacaag aaaagcattt catattatgg ctgaactgag
     6901 cgaacaagtg caaaatttaa gcatcaacga caacaacgag aatggttatg ttcctcctca
     6961 cttaagagga aaaccaagaa gtgccagaaa taacagtagc aactacaata acaacaacgg
     7021 cggctacaac ggtggccgtg gcggtggcag cttctttagc aacaaccgtc gtggtggtta
     7081 cggcaacggt ggtttcttcg gtggaaacaa cggtggcagc agatctaacg gccgttctgg
     7141 tggtagatgg atcgatggca aacatgtccc agctccaaga aacgaaaagg ccgagatcgc
     7201 catatttggt gtccccgagg atccaaattt ccaatcttct ggtattaact tcgataacta
     7261 cgatgatatt ccagtggacg cctctggtaa ggatgttcct gaaccaatca cagaatttac
     7321 ctcacctcca ttggacggat tgttattgga aaacatcaaa ttggcccgtt tcaccaagcc
     7381 aacacctgtg caaaaatact ccgtccctat cgttgccaac ggcagagatt tgatggcctg
     7441 tgcgcagacc ggttctggta agactggtgg gtttttattc ccagtgttgt ccgaatcatt
     7501 taagactgga ccatctcctc aaccagagtc tcaaggctcc ttttaccaaa gaaaggccta
     7561 cccaactgct gtcattatgg ctccagttta aaccatggtc atagctgttt cctgtgtgaa
     7621 attgttatcc gctcacaatt ccacacaaca taggagccgg aagcataaag tgtaaagcct
     7681 ggggtgccta atgagtgagg taactcacat taattgcgtt gcgctcactg cccgctttcc
     7741 agtcgggaaa cctgtcgtgc cagctgcatt aatgaatcgg ccaacgcgcg gggagaggcg
     7801 gtttgcgtat tgggcgctct tccgcttcct cgctcactga ctcgctgcgc tcggtcgttc
     7861 ggctgcggcg agcggtatca gctcactcaa aggcggtaat acggttatcc acagaatcag
     7921 gggataacgc aggaaagaac atgtgagcaa aaggccagca aaaggccagg aaccgtaaaa
     7981 aggccgcgtt gctggcgttt ttccataggc tcggcccccc tgacgagcat cacaaaaatc
     8041 gacgctcaag tcagaggtgg cgaaacccga caggactata aagataccag gcgttccccc
     8101 ctggaagctc cctcgtgcgc tctcctgttc cgaccctgcc gcttaccgga tacctgtccg
     8161 cctttctccc ttcgggaagc gtggcgcttt ctcaatgctc acgctgtagg tatctcagtt
     8221 cggtgtaggt cgttcgctcc aagctgggct gtgtgcacga accccccgtt cagcccgacc
     8281 gctgcgcctt atccggtaac tatcgtcttg agtccaaccc ggtaagacac gacttatcgc
     8341 cactggcagc agccactggt aacaggatta gcagagcgag gtatgtaggc ggtgctacag
     8401 agttcttgaa gtggtggcct aactacggct acactagaag gacagtattt ggtatctgcg
     8461 ctctgctgaa gccagttacc ttcggaaaaa gagttggtag ctcttgatcc ggcaaacaaa
     8521 ccaccgctgg tagcggtggt ttttttgttt gcaagcagca gattacgcgc agaaaaaaag
     8581 gatctcaaga agatcctttg atcttttcta cggggtctga cgctcagtgg aacgaaaact
     8641 cacgttaagg gattttggtc atgagattat caaaaaggat cttcacctag atccttttaa
     8701 attaaaaatg aagttttaaa tcaatctaaa gtatatatga gtaaacttgg tctgacagtt
     8761 accaatgctt aatcagtgag gcacctatct cagcgatctg tctatttcgt tcatccatag
     8821 ttgcctgact gcccgtcgtg tagataacta cgatacggga gggcttacca tctggcccca
     8881 gtgctgcaat gataccgcga gacccacgct caccggctcc agatttatca gcaataaacc
     8941 agccagccgg aagggccgag cgcagaagtg gtcctgcaac tttatccgcc tccatccagt
     9001 ctattaattg ttgccgggaa gctagagtaa gtagttcgcc agttaatagt ttgcgcaacg
     9061 ttgttgccat tgctacaggc atcgtggtgt cacgctcgtc gtttggtatg gcttcattca
     9121 gctccggttc ccaacgatca aggcgagtta catgatcccc catgttgtga aaaaaagcgg
     9181 ttagctcctt cggtcctccg atcgttgtca gaagtaagtt ggccgcagtg ttatcactca
     9241 tggttatggc agcactgcat aattctctta ctgtcatgcc atccgtaaga tgcttttctg
     9301 tgactggtga gtactcaacc aagtcattct gagaatagtg tatgcggcga ccgagttgct
     9361 cttgcccggc gtcaatacgg gataataccg cgccacatag cagaacttta aaagtgctca
     9421 tcattggaaa acgttcttcg gggcgaaaac tctcaaggat cttaccgctg ttgagatcca
     9481 gttcgatgta acccactcgt gcacccaact gatcttcagc atcttttact ttcaccagcg
     9541 tttctgggtg agcaaaaaca ggaaggcaaa atgccgcaaa aaagggaata agggcgacac
     9601 ggaaatgttg aatactcata ctcttccttt ttcaatatta ttgaagcatt tatcagggtt
     9661 attgtctcat gagcggatac atatttgaat gtatttagaa aaataaacaa ataggggttc
     9721 cgcgcacatt tccccgaaaa gtgccacctg acgtcttatt atcatgacat taacctataa
     9781 aaataggcgt atcacgaggc cctttcgtc   
//
