# Supplementary material for: AssemblyTron: flexible automation of DNA assembly with Opentrons OT-2 lab robots
Source: Synth Biol (Oxf). 2022 Dec 22;8(1):ysac032. doi: 10.1093/synbio/ysac032 (PMC9832943; doi:10.1093/synbio/ysac032)
Supplement: ysac032_Supp [file ysac032_supp.zip › suppl_data/pWL241_pGP8A_ARF5pdar.gb]

LOCUS       pWL241_pGP8A_ARF        9308 bp ds-DNA     linear       13-SEP-2022
ACCESSION   pWL241_pGP8A_ARF
VERSION     pWL241_pGP8A_ARF.1
KEYWORDS    .
COMMENT     
COMMENT     ApEinfo:methylated:1
FEATURES             Location/Qualifiers
     misc_feature    complement(29..51)
                     /locus_tag="pGEX_3_primer"
                     /label="pGEX_3_primer"
                     /ApEinfo_label="pGEX_3_primer"
                     /ApEinfo_fwdcolor="#7eff74"
                     /ApEinfo_revcolor="#7eff74"
                     /ApEinfo_graphicformat="arrow_data {{0 1 2 0 0 -1} {} 0}
                     width 5 offset 0"
     misc_feature    185..190
                     /locus_tag="unused HIS3 5' UTR homology"
                     /label="unused HIS3 5' UTR homology"
                     /ApEinfo_label="unused HIS3 5' UTR homology"
                     /ApEinfo_fwdcolor="#7eff74"
                     /ApEinfo_revcolor="#7eff74"
                     /ApEinfo_graphicformat="arrow_data {{0 1 2 0 0 -1} {} 0}
                     width 5 offset 0"
     misc_feature    191..198
                     /locus_tag="PmeI site(1)"
                     /label="PmeI site(1)"
                     /ApEinfo_label="PmeI site(1)"
                     /ApEinfo_fwdcolor="#7eff74"
                     /ApEinfo_revcolor="#7eff74"
                     /ApEinfo_graphicformat="arrow_data {{0 1 2 0 0 -1} {} 0}
                     width 5 offset 0"
     misc_feature    199..510
                     /locus_tag="HIS3 5' UTR"
                     /label="HIS3 5' UTR"
                     /ApEinfo_label="HIS3 5' UTR"
                     /ApEinfo_fwdcolor="#7eff74"
                     /ApEinfo_revcolor="#7eff74"
                     /ApEinfo_graphicformat="arrow_data {{0 1 2 0 0 -1} {} 0}
                     width 5 offset 0"
     misc_feature    511..1173
                     /locus_tag="HIS3"
                     /label="HIS3"
                     /ApEinfo_label="HIS3"
                     /ApEinfo_fwdcolor="#7eff74"
                     /ApEinfo_revcolor="#7eff74"
                     /ApEinfo_graphicformat="arrow_data {{0 1 2 0 0 -1} {} 0}
                     width 5 offset 0"
     misc_feature    1174..1355
                     /locus_tag="ADH1 Terminator"
                     /label="ADH1 Terminator"
                     /ApEinfo_label="ADH1 Terminator"
                     /ApEinfo_fwdcolor="#7eff74"
                     /ApEinfo_revcolor="#7eff74"
                     /ApEinfo_graphicformat="arrow_data {{0 1 2 0 0 -1} {} 0}
                     width 5 offset 0"
     promoter        1356..2812
                     /locus_tag="ADH1 Promoter"
                     /label="ADH1 Promoter"
                     /ApEinfo_label="ADH1 Promoter"
                     /ApEinfo_fwdcolor="#346ee0"
                     /ApEinfo_revcolor="#346ee0"
                     /ApEinfo_graphicformat="arrow_data {{0 1 2 0 0 -1} {} 0}
                     width 5 offset 0"
     misc_feature    2763..2788
                     /locus_tag="ADH1 F"
                     /label="ADH1 F"
                     /ApEinfo_label="ADH1 F"
                     /ApEinfo_fwdcolor="#7eff74"
                     /ApEinfo_revcolor="#7eff74"
                     /ApEinfo_graphicformat="arrow_data {{0 1 2 0 0 -1} {} 0}
                     width 5 offset 0"
     misc_feature    2813..2829
                     /locus_tag="pBluescriptSK_primer"
                     /label="pBluescriptSK_primer"
                     /ApEinfo_label="pBluescriptSK_primer"
                     /ApEinfo_fwdcolor="#7eff74"
                     /ApEinfo_revcolor="#7eff74"
                     /ApEinfo_graphicformat="arrow_data {{0 1 2 0 0 -1} {} 0}
                     width 5 offset 0"
     misc_feature    2837..2837
                     /locus_tag="attR1"
                     /label="attR1"
                     /ApEinfo_label="attR1"
                     /ApEinfo_fwdcolor="#7eff74"
                     /ApEinfo_revcolor="#7eff74"
                     /ApEinfo_graphicformat="arrow_data {{0 1 2 0 0 -1} {} 0}
                     width 5 offset 0"
     misc_feature    2838..2861
                     /locus_tag="attB1"
                     /label="attB1"
                     /ApEinfo_label="attB1"
                     /ApEinfo_fwdcolor="#7eff74"
                     /ApEinfo_revcolor="#7eff74"
                     /ApEinfo_graphicformat="arrow_data {{0 1 2 0 0 -1} {} 0}
                     width 5 offset 0"
     misc_feature    2862..2863
                     /locus_tag="TC In Frame"
                     /label="TC In Frame"
                     /ApEinfo_label="TC In Frame"
                     /ApEinfo_fwdcolor="#7eff74"
                     /ApEinfo_revcolor="#7eff74"
                     /ApEinfo_graphicformat="arrow_data {{0 1 2 0 0 -1} {} 0}
                     width 5 offset 0"
     misc_feature    2864..2866
                     /locus_tag="Yeast Kozak"
                     /label="Yeast Kozak"
                     /ApEinfo_label="Yeast Kozak"
                     /ApEinfo_fwdcolor="#7eff74"
                     /ApEinfo_revcolor="#7eff74"
                     /ApEinfo_graphicformat="arrow_data {{0 1 2 0 0 -1} {} 0}
                     width 5 offset 0"
     misc_feature    2867..5248
                     /locus_tag="ARF5"
                     /label="ARF5"
                     /ApEinfo_label="ARF5"
                     /ApEinfo_fwdcolor="#7eff74"
                     /ApEinfo_revcolor="#7eff74"
                     /ApEinfo_graphicformat="arrow_data {{0 1 2 0 0 -1} {} 0}
                     width 5 offset 0"
     misc_feature    3553..3579
                     /locus_tag="458"
                     /label="458"
                     /ApEinfo_label="458"
                     /ApEinfo_fwdcolor="#7eff74"
                     /ApEinfo_revcolor="#7eff74"
                     /ApEinfo_graphicformat="arrow_data {{0 1 2 0 0 -1} {} 0}
                     width 5 offset 0"
     misc_feature    4202..4219
                     /locus_tag="primer 101 F"
                     /label="primer 101 F"
                     /ApEinfo_label="primer 101 F"
                     /ApEinfo_fwdcolor="#7eff74"
                     /ApEinfo_revcolor="#7eff74"
                     /ApEinfo_graphicformat="arrow_data {{0 1 2 0 0 -1} {} 0}
                     width 5 offset 0"
     misc_feature    5057..5082
                     /locus_tag="primer 467"
                     /label="primer 467"
                     /ApEinfo_label="primer 467"
                     /ApEinfo_fwdcolor="#7eff74"
                     /ApEinfo_revcolor="#7eff74"
                     /ApEinfo_graphicformat="arrow_data {{0 1 2 0 0 -1} {} 0}
                     width 5 offset 0"
     primer_bind     5223..5270
                     /locus_tag="j5_00005_(Pdar)_forward"
                     /label="j5_00005_(Pdar)_forward"
                     /ApEinfo_label="j5_00005_(Pdar)_forward"
                     /ApEinfo_fwdcolor="#14c0bd"
                     /ApEinfo_revcolor="#4ec02b"
                     /ApEinfo_graphicformat="arrow_data {{0 1 2 0 0 -1} {} 0}
                     width 5 offset 0"
     primer_bind     complement(5234..5248)
                     /locus_tag="j5_00002_(pGP8A-ARF5)_reverse"
                     /label="j5_00002_(pGP8A-ARF5)_reverse"
                     /ApEinfo_label="j5_00002_(pGP8A-ARF5)_reverse"
                     /ApEinfo_fwdcolor="#14c0bd"
                     /ApEinfo_revcolor="#4ec02b"
                     /ApEinfo_graphicformat="arrow_data {{0 1 2 0 0 -1} {} 0}
                     width 5 offset 0"
     source          complement(5249..5743)
                     /locus_tag="source:synthetic DNA construct"
                     /label="source:synthetic DNA construct"
                     /ApEinfo_label="source:synthetic DNA construct"
                     /ApEinfo_fwdcolor="pink"
                     /ApEinfo_revcolor="pink"
                     /ApEinfo_graphicformat="arrow_data {{0 1 2 0 0 -1} {} 0}
                     width 5 offset 0"
     misc_feature    5249..5743
                     /locus_tag="Pdar"
                     /label="Pdar"
                     /ApEinfo_label="Pdar"
                     /ApEinfo_fwdcolor="#7eff74"
                     /ApEinfo_revcolor="#7eff74"
                     /ApEinfo_graphicformat="arrow_data {{0 1 2 0 0 -1} {} 0}
                     width 5 offset 0"
     CDS             5723..5740
                     /locus_tag="6xHis"
                     /label="6xHis"
                     /ApEinfo_label="6xHis"
                     /ApEinfo_fwdcolor="#e9d024"
                     /ApEinfo_revcolor="#e9d024"
                     /ApEinfo_graphicformat="arrow_data {{0 1 2 0 0 -1} {} 0}
                     width 5 offset 0"
     primer_bind     complement(5725..5756)
                     /locus_tag="j5_00004_(Prb)_reverse"
                     /label="j5_00004_(Prb)_reverse"
                     /ApEinfo_label="j5_00004_(Prb)_reverse"
                     /ApEinfo_fwdcolor="#14c0bd"
                     /ApEinfo_revcolor="#4ec02b"
                     /ApEinfo_graphicformat="arrow_data {{0 1 2 0 0 -1} {} 0}
                     width 5 offset 0"
     primer_bind     5731..5768
                     /locus_tag="j5_00001_(pGP8A-ARF5)_forward"
                     /label="j5_00001_(pGP8A-ARF5)_forward"
                     /ApEinfo_label="j5_00001_(pGP8A-ARF5)_forward"
                     /ApEinfo_fwdcolor="#14c0bd"
                     /ApEinfo_revcolor="#4ec02b"
                     /ApEinfo_graphicformat="arrow_data {{0 1 2 0 0 -1} {} 0}
                     width 5 offset 0"
     misc_feature    5744..5768
                     /locus_tag="attB2"
                     /label="attB2"
                     /ApEinfo_label="attB2"
                     /ApEinfo_fwdcolor="#7eff74"
                     /ApEinfo_revcolor="#7eff74"
                     /ApEinfo_graphicformat="arrow_data {{0 1 2 0 0 -1} {} 0}
                     width 5 offset 0"
     terminator      5844..6083
                     /locus_tag="CYC1_terminator"
                     /label="CYC1_terminator"
                     /ApEinfo_label="CYC1_terminator"
                     /ApEinfo_fwdcolor="#9d1b1c"
                     /ApEinfo_revcolor="#9d1b1c"
                     /ApEinfo_graphicformat="arrow_data {{0 1 2 0 0 -1} {} 0}
                     width 5 offset 0"
     misc_feature    complement(5853..5871)
                     /locus_tag="CYC1_primer"
                     /label="CYC1_primer"
                     /ApEinfo_label="CYC1_primer"
                     /ApEinfo_fwdcolor="#7eff74"
                     /ApEinfo_revcolor="#7eff74"
                     /ApEinfo_graphicformat="arrow_data {{0 1 2 0 0 -1} {} 0}
                     width 5 offset 0"
     misc_feature    complement(5853..5871)
                     /locus_tag="pYESTrp_rev_primer"
                     /label="pYESTrp_rev_primer"
                     /ApEinfo_label="pYESTrp_rev_primer"
                     /ApEinfo_fwdcolor="#7eff74"
                     /ApEinfo_revcolor="#7eff74"
                     /ApEinfo_graphicformat="arrow_data {{0 1 2 0 0 -1} {} 0}
                     width 5 offset 0"
     misc_feature    5918..5943
                     /locus_tag="CYC1 R"
                     /label="CYC1 R"
                     /ApEinfo_label="CYC1 R"
                     /ApEinfo_fwdcolor="#7eff74"
                     /ApEinfo_revcolor="#7eff74"
                     /ApEinfo_graphicformat="arrow_data {{0 1 2 0 0 -1} {} 0}
                     width 5 offset 0"
     misc_feature    6084..7084
                     /locus_tag="HIS3 3'UTR + DED1 homology"
                     /label="HIS3 3'UTR + DED1 homology"
                     /ApEinfo_label="HIS3 3'UTR + DED1 homology"
                     /ApEinfo_fwdcolor="#7eff74"
                     /ApEinfo_revcolor="#7eff74"
                     /ApEinfo_graphicformat="arrow_data {{0 1 2 0 0 -1} {} 0}
                     width 5 offset 0"
     misc_feature    7085..7092
                     /locus_tag="PmeI site"
                     /label="PmeI site"
                     /ApEinfo_label="PmeI site"
                     /ApEinfo_fwdcolor="#7eff74"
                     /ApEinfo_revcolor="#7eff74"
                     /ApEinfo_graphicformat="arrow_data {{0 1 2 0 0 -1} {} 0}
                     width 5 offset 0"
     misc_feature    complement(7093..7111)
                     /locus_tag="M13_reverse_primer"
                     /label="M13_reverse_primer"
                     /ApEinfo_label="M13_reverse_primer"
                     /ApEinfo_fwdcolor="#7eff74"
                     /ApEinfo_revcolor="#7eff74"
                     /ApEinfo_graphicformat="arrow_data {{0 1 2 0 0 -1} {} 0}
                     width 5 offset 0"
     misc_feature    complement(7110..7132)
                     /locus_tag="M13_pUC_rev_primer"
                     /label="M13_pUC_rev_primer"
                     /ApEinfo_label="M13_pUC_rev_primer"
                     /ApEinfo_fwdcolor="#7eff74"
                     /ApEinfo_revcolor="#7eff74"
                     /ApEinfo_graphicformat="arrow_data {{0 1 2 0 0 -1} {} 0}
                     width 5 offset 0"
     rep_origin      complement(7484..8103)
                     /locus_tag="pBR322_origin"
                     /label="pBR322_origin"
                     /ApEinfo_label="pBR322_origin"
                     /ApEinfo_fwdcolor="#999999"
                     /ApEinfo_revcolor="#999999"
                     /ApEinfo_graphicformat="arrow_data {{0 1 2 0 0 -1} {} 0}
                     width 5 offset 0"
     CDS             complement(8258..9118)
                     /locus_tag="Ampicillin"
                     /label="Ampicillin"
                     /ApEinfo_label="Ampicillin"
                     /ApEinfo_fwdcolor="#e9d024"
                     /ApEinfo_revcolor="#e9d024"
                     /ApEinfo_graphicformat="arrow_data {{0 1 2 0 0 -1} {} 0}
                     width 5 offset 0"
     gene            complement(8258..9118)
                     /locus_tag="Ampicillin(1)"
                     /label="Ampicillin(1)"
                     /ApEinfo_label="Ampicillin(1)"
                     /ApEinfo_fwdcolor="#ff797d"
                     /ApEinfo_revcolor="#ff102f"
                     /ApEinfo_graphicformat="arrow_data {{0 1 2 0 0 -1} {} 0}
                     width 5 offset 0"
     promoter        complement(9160..9188)
                     /locus_tag="AmpR_promoter"
                     /label="AmpR_promoter"
                     /ApEinfo_label="AmpR_promoter"
                     /ApEinfo_fwdcolor="#346ee0"
                     /ApEinfo_revcolor="#346ee0"
                     /ApEinfo_graphicformat="arrow_data {{0 1 2 0 0 -1} {} 0}
                     width 5 offset 0"
ORIGIN
        1 tcgcgcgttt cggtgatgac ggtgaaaacc tctgacacat gcagctcccg gagacggtca
       61 cagcttgtct gtaagcggat gccgggagca gacaagcccg tcagggcgcg tcagcgggtg
      121 ttggcgggtg tcggggctgg cttaactatg cggcatcaga gcagattgta ctgagagtgc
      181 accataattc gtttaaaccg ttttaagagc ttggtgagcg ctaggagtca ctgccaggta
      241 tcgtttgaac acggcattag tcagggaagt cataacacag tcctttcccg caattttctt
      301 tttctattac tcttggcctc ctctagtaca ctctatattt ttttatgcct cggtaatgat
      361 tttcattttt ttttttccac ctagcggatg actctttttt tttcttagcg attggcatta
      421 tcacataatg aattatacat tatataaagt aatgtgattt cttcgaagaa tatactaaaa
      481 aatgagcagg caagataaac gaaggcaaag atgacagagc agaaagccct agtaaagcgt
      541 attacaaatg aaaccaagat tcagattgcg atctctttaa agggtggtcc cctagcgata
      601 gagcactcga tcttcccaga aaaagaggca gaagcagtag cagaacaggc cacacaatcg
      661 caagtgatta acgtccacac aggtataggg tttctggacc atatgataca tgctctggcc
      721 aagcattccg gctggtcgct aatcgttgag tgcattggtg acttacacat agacgaccat
      781 cacaccactg aagactgcgg gattgctctc ggtcaagctt ttaaagaggc cctaggggcc
      841 gtgcgtggag taaaaaggtt tggatcagga tttgcgcctt tggatgaggc actttccaga
      901 gcggtggtag atctttcgaa caggccgtac gcagttgtcg aacttggttt gcaaagggag
      961 aaagtaggag atctctcttg cgagatgatc ccgcattttc ttgaaagctt tgcagaggct
     1021 agcagaatta ccctccacgt tgattgtctg cgaggcaaga atgatcatca ccgtagtgag
     1081 agtgcgttca aggctcttgc ggttgccata agagaagcca cctcgcccaa tggtaccaac
     1141 gatgttccct ccaccaaagg tgttcttatg taggcgaatt tcttatgatt tatgattttt
     1201 attattaaat aagttataaa aaaaataagt gtatacaaat tttaaagtga ctcttaggtt
     1261 ttaaaacgaa aattcttatt cttgagtaac tctttcctgt aggtcaggtt gctttctcag
     1321 gtatagcatg aggtcgctct tattgaccac acctcaagaa atgatggtaa atgaaatagg
     1381 aaatcaagga gcatgaaggc aaaagacaaa tataagggtc gaacgaaaaa taaagtgaaa
     1441 agtgttgata tgatgtattt ggctttgcgg cgccgaaaaa acgagtttac gcaattgcac
     1501 aatcatgctg actctgtggc ggacccgcgc tcttgccggc ccggcgataa cgctgggcgt
     1561 gaggctgtgc ccggcggagt tttttgcgcc tgcattttcc aaggtttacc ctgcgctaag
     1621 gggcgagatt ggagaagcaa taagaatgcc ggttggggtt gcgatgatga cgaccacgac
     1681 aactggtgtc attatttaag ttgccgaaag aacctgagtg catttgcaac atgagtatac
     1741 tagaagaatg agccaagact tgcgagacgc gagtttgccg gtggtgcgaa caatagagcg
     1801 accatgacct tgaaggtgag acgcgcataa ccgctagagt actttgaaga ggaaacagca
     1861 atagggttgc taccagtata aatagacagg tacatacaac actggaaatg gttgtctgtt
     1921 tgagtacgct ttcaattcat ttgggtgtgc actttattat gttacaatat ggaagggaac
     1981 tttacacttc tcctatgcac atatattaat taaagtccaa tgctagtaga gaaggggggt
     2041 aacacccctc cgcgctcttt tccgattttt ttctaaaccg tggaatattt cggatatcct
     2101 tttgttgttt ccgggtgtac aatatggact tcctcttttc tggcaaccaa acccatacat
     2161 cgggattcct ataatacctt cgttggtctc cctaacatgt aggtggcgga ggggagatat
     2221 acaatagaac agataccaga caagacataa tgggctaaac aagactacac caattacact
     2281 gcctcattga tggtggtaca taacgaacta atactgtagc cctagacttg atagccatca
     2341 tcatatcgaa gtttcactac cctttttcca tttgccatct attgaagtaa taataggcgc
     2401 atgcaacttc ttttcttttt ttttcttttc tctctccccc gttgttgtct caccatatcc
     2461 gcaatgacaa aaaaatgatg gaagacacta aaggaaaaaa ttaacgacaa agacagcacc
     2521 aacagatgtc gttgttccag agctgatgag gggtatctcg aagcacacga aactttttcc
     2581 ttccttcatt cacgcacact actctctaat gagcaacggt atacggcctt ccttccagtt
     2641 acttgaattt gaaataaaaa aaagtttgct gtcttgctat caagtataaa tagacctgca
     2701 attattaatc ttttgtttcc tcgtcattgt tctcgttccc tttcttcctt gtttcttttt
     2761 ctgcacaata tttcaagcta taccaagcat acaatcaact atctcatata catctagaac
     2821 tagtggatcc cccatcacaa gtttgtacaa aaaagcaggc ttcaaaatga tggcttcatt
     2881 gtcttgtgtt gaagacaaga tgaaaacaag ttgtttggtt aatggtggag gaactataac
     2941 aacaacaaca tctcaatcta ccttgcttga agagatgaag ctgttgaaag accagtcagg
     3001 tacaagaaag ccggtaataa actcggagct atggcacgct tgtgcaggcc ctttggtgtg
     3061 tctccctcaa gttgggagct tagtgtatta cttctcacaa ggtcatagcg agcaggttgc
     3121 tgtttcaacc agaagatcag caacaacaca agttcctaat tatccgaacc ttccatctca
     3181 gttgatgtgt caagtccata atgttactct tcatgctgac aaagacagtg acgaaatcta
     3241 tgctcagatg agtcttcaac ctgttcactc tgagagagat gtgttccctg taccagactt
     3301 tggaatgctg agaggaagta agcacccgac tgagtttttc tgcaaaacac ttactgcaag
     3361 tgacacaagc acacatggag gtttctcagt gccacgtaga gctgcagaga agctatttcc
     3421 accattggac tactcagcac agccgccaac gcaagagctt gtagttcgag atcttcatga
     3481 gaatacttgg acatttcgcc atatctaccg agggcaacca aagagacatc tcctaactac
     3541 aggatggagt ttgttcgttg gatcgaagag attgagagct ggggattctg ttttgttcat
     3601 cagggatgag aagtcacaac ttatggtcgg tgttaggcgt gccaatcgcc aacaaacagc
     3661 acttccttca tcagttctct cagcggatag tatgcacatc ggtgttcttg ctgctgctgc
     3721 tcacgcaacc gccaaccgta ctcctttttt gatattctat aatccaagag cttgtccagc
     3781 agagttcgtg atccctctag ctaagtaccg taaggcgata tgcgggtctc agctctcagt
     3841 tggtatgaga tttggaatga tgtttgaaac tgaagattcc gggaaacgaa ggtacatggg
     3901 aactattgtt ggaatcagcg atttggatcc gttgagatgg cctggttcta agtggcgtaa
     3961 ccttcaggta gaatgggatg agcctggatg taatgataaa cctactcggg tcagtccatg
     4021 ggatatcgaa acacctgaaa gtctcttcat ttttccttct ctgacctcag gactcaaacg
     4081 tcagctccat ccatcttact ttgctggtga aactgaatgg ggtagcttga taaaacggcc
     4141 acttatacgt gttcctgatt ccgcgaatgg gattatgcca tatgcatctt tccctagtat
     4201 ggcttcggag cagcttatga aaatgatgat gaggcctcac aacaaccaaa atgtaccatc
     4261 tttcatgtct gagatgcagc agaatattgt aatggggaat ggaggtttgc taggagatat
     4321 gaagatgcag caacccctga tgatgaacca gaaatctgag atggtgcagc cacaaaacaa
     4381 gctaacagtg aacccatctg cttctaatac gagtggccaa gaacagaatc tttcacagag
     4441 tatgagtgct cctgctaaac ctgagaactc tacactctct ggttgcagct ctggtagagt
     4501 ccaacatgga cttgagcagt caatggaaca ggcaagccag gttactacat ccacagtgtg
     4561 taatgaggaa aaggttaatc agctacttca gaaaccgggt gcttcgtcgc ctgtacaagc
     4621 tgatcaatgt cttgacatta ctcatcagat ttaccaacca cagtctgatc caataaatgg
     4681 attctctttc ctggaaactg atgagctgac atcacaagtc tcttccttcc agtctcttgc
     4741 cggatcatac aagcaaccat tcattctatc ctcccaggat tcttcagctg ttgtgttacc
     4801 ggattccaca aactcaccgc tgtttcatga tgtgtgggac actcagttga acggtctcaa
     4861 gtttgaccag ttcagtccct tgatgcagca ggacctttat gctagtcaga atatctgtat
     4921 gagtaatagc acaaccagta acattctaga tcctccactc tcaaacacag tccttgatga
     4981 cttctgtgcc atcaaagaca ctgatttcca gaaccaccct tctggttgtt tggttggaaa
     5041 caacaacact agctttgctc aagatgtcca gtcgcagatc acatcagcta gctttgcaga
     5101 ctcacaggcc ttctctcgcc aagattttcc agataattct ggaggcactg gtacatcttc
     5161 aagcaatgtt gattttgatg attgtagtct gcggcaaaat agtaaaggct catcatggca
     5221 gaaaattgcg acaccccgcg tccgaaccgg cagcgatctg ggtaaaaagc tgctggaagc
     5281 agccgcggcc ggccaagatg atgaggtgcg tattctgatg gcgaatgggg ccgatgttaa
     5341 cgcaaccgac gacaatggcc tgactccgct gcacctggcg gctgcaaacg ggcaactgga
     5401 aatcgtagag gtactgctga aaaatggcgc cgatgtgaac gcttctgata gtgcgggtat
     5461 tactccgctg cacctggccg cttatgacgg ccatctggag attgtcgaag tcctgctgaa
     5521 gcacggggct gacgttaatg cgtacgaccg cgccgggtgg acaccgctgc acctagcagc
     5581 gctgagtggc caactggaga ttgtggaagt tctgctgaaa cacggcgcag atgtcaacgc
     5641 ccaagacgca ctgggcctga ccgcgtttga tatctcgatt aatcaaggtc aggaagatct
     5701 ggcagagatc ctgcaactcg agcaccacca ccaccaccac tgacacccag ctttcttgta
     5761 caaagtggtt cttgtacaaa gtggtgatgg gctgcaggaa ttcgatatca agcttatcga
     5821 taccgtcgac ctcgagtcat gtaattagtt atgtcacgct tacattcacg ccctcccccc
     5881 acatccgctc taaccgaaaa ggaaggagtt agacaacctg aagtctaggt ccctatttat
     5941 ttttttatag ttatgttagt attaagaacg ttatttatat ttcaaatttt tctttttttt
     6001 ctgtacagac gcgtgtacgc atgtaacatt atactgaaaa ccttgcttga gaaggttttg
     6061 ggacgctcga aggctttaat ttgtgacacc gattatttaa agctgcagca tacgatatat
     6121 atacatgtgt atatatgtat acctatgaat gtcagtaagt atgtatacga acagtatgat
     6181 actgaagatg acaaggtaat gcatcattct atacgtgtca ttctgaacga ggcgcgcttt
     6241 ccttttttct ttttgctttt tctttttttt tctcttgaac tcgagaaaaa aaatataaaa
     6301 gagatggagg aacgggaaaa agttagttgt ggtgataggt ggcaagtggt attccgtaag
     6361 aacaacaaga aaagcatttc atattatggc tgaactgagc gaacaagtgc aaaatttaag
     6421 catcaacgac aacaacgaga atggttatgt tcctcctcac ttaagaggaa aaccaagaag
     6481 tgccagaaat aacagtagca actacaataa caacaacggc ggctacaacg gtggccgtgg
     6541 cggtggcagc ttctttagca acaaccgtcg tggtggttac ggcaacggtg gtttcttcgg
     6601 tggaaacaac ggtggcagca gatctaacgg ccgttctggt ggtagatgga tcgatggcaa
     6661 acatgtccca gctccaagaa acgaaaaggc cgagatcgcc atatttggtg tccccgagga
     6721 tccaaatttc caatcttctg gtattaactt cgataactac gatgatattc cagtggacgc
     6781 ctctggtaag gatgttcctg aaccaatcac agaatttacc tcacctccat tggacggatt
     6841 gttattggaa aacatcaaat tggcccgttt caccaagcca acacctgtgc aaaaatactc
     6901 cgtccctatc gttgccaacg gcagagattt gatggcctgt gcgcagaccg gttctggtaa
     6961 gactggtggg tttttattcc cagtgttgtc cgaatcattt aagactggac catctcctca
     7021 accagagtct caaggctcct tttaccaaag aaaggcctac ccaactgctg tcattatggc
     7081 tccagtttaa accatggtca tagctgtttc ctgtgtgaaa ttgttatccg ctcacaattc
     7141 cacacaacat aggagccgga agcataaagt gtaaagcctg gggtgcctaa tgagtgaggt
     7201 aactcacatt aattgcgttg cgctcactgc ccgctttcca gtcgggaaac ctgtcgtgcc
     7261 agctgcatta atgaatcggc caacgcgcgg ggagaggcgg tttgcgtatt gggcgctctt
     7321 ccgcttcctc gctcactgac tcgctgcgct cggtcgttcg gctgcggcga gcggtatcag
     7381 ctcactcaaa ggcggtaata cggttatcca cagaatcagg ggataacgca ggaaagaaca
     7441 tgtgagcaaa aggccagcaa aaggccagga accgtaaaaa ggccgcgttg ctggcgtttt
     7501 tccataggct cggcccccct gacgagcatc acaaaaatcg acgctcaagt cagaggtggc
     7561 gaaacccgac aggactataa agataccagg cgttcccccc tggaagctcc ctcgtgcgct
     7621 ctcctgttcc gaccctgccg cttaccggat acctgtccgc ctttctccct tcgggaagcg
     7681 tggcgctttc tcaatgctca cgctgtaggt atctcagttc ggtgtaggtc gttcgctcca
     7741 agctgggctg tgtgcacgaa ccccccgttc agcccgaccg ctgcgcctta tccggtaact
     7801 atcgtcttga gtccaacccg gtaagacacg acttatcgcc actggcagca gccactggta
     7861 acaggattag cagagcgagg tatgtaggcg gtgctacaga gttcttgaag tggtggccta
     7921 actacggcta cactagaagg acagtatttg gtatctgcgc tctgctgaag ccagttacct
     7981 tcggaaaaag agttggtagc tcttgatccg gcaaacaaac caccgctggt agcggtggtt
     8041 tttttgtttg caagcagcag attacgcgca gaaaaaaagg atctcaagaa gatcctttga
     8101 tcttttctac ggggtctgac gctcagtgga acgaaaactc acgttaaggg attttggtca
     8161 tgagattatc aaaaaggatc ttcacctaga tccttttaaa ttaaaaatga agttttaaat
     8221 caatctaaag tatatatgag taaacttggt ctgacagtta ccaatgctta atcagtgagg
     8281 cacctatctc agcgatctgt ctatttcgtt catccatagt tgcctgactg cccgtcgtgt
     8341 agataactac gatacgggag ggcttaccat ctggccccag tgctgcaatg ataccgcgag
     8401 acccacgctc accggctcca gatttatcag caataaacca gccagccgga agggccgagc
     8461 gcagaagtgg tcctgcaact ttatccgcct ccatccagtc tattaattgt tgccgggaag
     8521 ctagagtaag tagttcgcca gttaatagtt tgcgcaacgt tgttgccatt gctacaggca
     8581 tcgtggtgtc acgctcgtcg tttggtatgg cttcattcag ctccggttcc caacgatcaa
     8641 ggcgagttac atgatccccc atgttgtgaa aaaaagcggt tagctccttc ggtcctccga
     8701 tcgttgtcag aagtaagttg gccgcagtgt tatcactcat ggttatggca gcactgcata
     8761 attctcttac tgtcatgcca tccgtaagat gcttttctgt gactggtgag tactcaacca
     8821 agtcattctg agaatagtgt atgcggcgac cgagttgctc ttgcccggcg tcaatacggg
     8881 ataataccgc gccacatagc agaactttaa aagtgctcat cattggaaaa cgttcttcgg
     8941 ggcgaaaact ctcaaggatc ttaccgctgt tgagatccag ttcgatgtaa cccactcgtg
     9001 cacccaactg atcttcagca tcttttactt tcaccagcgt ttctgggtga gcaaaaacag
     9061 gaaggcaaaa tgccgcaaaa aagggaataa gggcgacacg gaaatgttga atactcatac
     9121 tcttcctttt tcaatattat tgaagcattt atcagggtta ttgtctcatg agcggataca
     9181 tatttgaatg tatttagaaa aataaacaaa taggggttcc gcgcacattt ccccgaaaag
     9241 tgccacctga cgtcttatta tcatgacatt aacctataaa aataggcgta tcacgaggcc
     9301 ctttcgtc     
//
