# Supplementary material for: AssemblyTron: flexible automation of DNA assembly with Opentrons OT-2 lab robots
Source: Synth Biol (Oxf). 2022 Dec 22;8(1):ysac032. doi: 10.1093/synbio/ysac032 (PMC9832943; doi:10.1093/synbio/ysac032)
Supplement: ysac032_Supp [file ysac032_supp.zip › suppl_data/pWL242_pGP8A_ARF7pdar.gb]

LOCUS       pWL242_pGP8A_ARF       10043 bp ds-DNA     linear       13-SEP-2022
ACCESSION   pWL242_pGP8A_ARF
VERSION     pWL242_pGP8A_ARF.1
KEYWORDS    .
COMMENT     
COMMENT     ApEinfo:methylated:1
FEATURES             Location/Qualifiers
     misc_feature    complement(29..51)
                     /locus_tag="pGEX_3_primer"
                     /label="pGEX_3_primer"
                     /ApEinfo_label="pGEX_3_primer"
                     /ApEinfo_fwdcolor="#7eff74"
                     /ApEinfo_revcolor="#7eff74"
                     /ApEinfo_graphicformat="arrow_data {{0 1 2 0 0 -1} {} 0}
                     width 5 offset 0"
     misc_feature    185..190
                     /locus_tag="unused HIS3 5' UTR homology"
                     /label="unused HIS3 5' UTR homology"
                     /ApEinfo_label="unused HIS3 5' UTR homology"
                     /ApEinfo_fwdcolor="#7eff74"
                     /ApEinfo_revcolor="#7eff74"
                     /ApEinfo_graphicformat="arrow_data {{0 1 2 0 0 -1} {} 0}
                     width 5 offset 0"
     misc_feature    191..198
                     /locus_tag="PmeI site(1)"
                     /label="PmeI site(1)"
                     /ApEinfo_label="PmeI site(1)"
                     /ApEinfo_fwdcolor="#7eff74"
                     /ApEinfo_revcolor="#7eff74"
                     /ApEinfo_graphicformat="arrow_data {{0 1 2 0 0 -1} {} 0}
                     width 5 offset 0"
     misc_feature    199..510
                     /locus_tag="HIS3 5' UTR"
                     /label="HIS3 5' UTR"
                     /ApEinfo_label="HIS3 5' UTR"
                     /ApEinfo_fwdcolor="#7eff74"
                     /ApEinfo_revcolor="#7eff74"
                     /ApEinfo_graphicformat="arrow_data {{0 1 2 0 0 -1} {} 0}
                     width 5 offset 0"
     misc_feature    511..1173
                     /locus_tag="HIS3"
                     /label="HIS3"
                     /ApEinfo_label="HIS3"
                     /ApEinfo_fwdcolor="#7eff74"
                     /ApEinfo_revcolor="#7eff74"
                     /ApEinfo_graphicformat="arrow_data {{0 1 2 0 0 -1} {} 0}
                     width 5 offset 0"
     misc_feature    1174..1355
                     /locus_tag="ADH1 Terminator"
                     /label="ADH1 Terminator"
                     /ApEinfo_label="ADH1 Terminator"
                     /ApEinfo_fwdcolor="#7eff74"
                     /ApEinfo_revcolor="#7eff74"
                     /ApEinfo_graphicformat="arrow_data {{0 1 2 0 0 -1} {} 0}
                     width 5 offset 0"
     promoter        1356..2812
                     /locus_tag="ADH1 Promoter"
                     /label="ADH1 Promoter"
                     /ApEinfo_label="ADH1 Promoter"
                     /ApEinfo_fwdcolor="#346ee0"
                     /ApEinfo_revcolor="#346ee0"
                     /ApEinfo_graphicformat="arrow_data {{0 1 2 0 0 -1} {} 0}
                     width 5 offset 0"
     misc_feature    2813..2829
                     /locus_tag="pBluescriptSK_primer"
                     /label="pBluescriptSK_primer"
                     /ApEinfo_label="pBluescriptSK_primer"
                     /ApEinfo_fwdcolor="#7eff74"
                     /ApEinfo_revcolor="#7eff74"
                     /ApEinfo_graphicformat="arrow_data {{0 1 2 0 0 -1} {} 0}
                     width 5 offset 0"
     misc_feature    2837..2837
                     /locus_tag="attR1"
                     /label="attR1"
                     /ApEinfo_label="attR1"
                     /ApEinfo_fwdcolor="#7eff74"
                     /ApEinfo_revcolor="#7eff74"
                     /ApEinfo_graphicformat="arrow_data {{0 1 2 0 0 -1} {} 0}
                     width 5 offset 0"
     misc_feature    2838..2861
                     /locus_tag="attB1"
                     /label="attB1"
                     /ApEinfo_label="attB1"
                     /ApEinfo_fwdcolor="#7eff74"
                     /ApEinfo_revcolor="#7eff74"
                     /ApEinfo_graphicformat="arrow_data {{0 1 2 0 0 -1} {} 0}
                     width 5 offset 0"
     misc_feature    2862..2863
                     /locus_tag="TC In Frame"
                     /label="TC In Frame"
                     /ApEinfo_label="TC In Frame"
                     /ApEinfo_fwdcolor="#7eff74"
                     /ApEinfo_revcolor="#7eff74"
                     /ApEinfo_graphicformat="arrow_data {{0 1 2 0 0 -1} {} 0}
                     width 5 offset 0"
     misc_feature    2864..2866
                     /locus_tag="Yeast Kozak"
                     /label="Yeast Kozak"
                     /ApEinfo_label="Yeast Kozak"
                     /ApEinfo_fwdcolor="#7eff74"
                     /ApEinfo_revcolor="#7eff74"
                     /ApEinfo_graphicformat="arrow_data {{0 1 2 0 0 -1} {} 0}
                     width 5 offset 0"
     misc_feature    2867..5983
                     /locus_tag="ARF7"
                     /label="ARF7"
                     /ApEinfo_label="ARF7"
                     /ApEinfo_fwdcolor="#7eff74"
                     /ApEinfo_revcolor="#7eff74"
                     /ApEinfo_graphicformat="arrow_data {{0 1 2 0 0 -1} {} 0}
                     width 5 offset 0"
     misc_feature    3708..3727
                     /locus_tag="ARF7 F primer417"
                     /label="ARF7 F primer417"
                     /ApEinfo_label="ARF7 F primer417"
                     /ApEinfo_fwdcolor="#7eff74"
                     /ApEinfo_revcolor="#7eff74"
                     /ApEinfo_graphicformat="arrow_data {{0 1 2 0 0 -1} {} 0}
                     width 5 offset 0"
     misc_feature    5522..5541
                     /locus_tag="ARF7 mid R 418"
                     /label="ARF7 mid R 418"
                     /ApEinfo_label="ARF7 mid R 418"
                     /ApEinfo_fwdcolor="#7eff74"
                     /ApEinfo_revcolor="#7eff74"
                     /ApEinfo_graphicformat="arrow_data {{0 1 2 0 0 -1} {} 0}
                     width 5 offset 0"
     misc_feature    5531..5555
                     /locus_tag="Mid F"
                     /label="Mid F"
                     /ApEinfo_label="Mid F"
                     /ApEinfo_fwdcolor="#7eff74"
                     /ApEinfo_revcolor="#7eff74"
                     /ApEinfo_graphicformat="arrow_data {{0 1 2 0 0 -1} {} 0}
                     width 5 offset 0"
     misc_feature    5531..5550
                     /locus_tag="New Mid F"
                     /label="New Mid F"
                     /ApEinfo_label="New Mid F"
                     /ApEinfo_fwdcolor="#7eff74"
                     /ApEinfo_revcolor="#7eff74"
                     /ApEinfo_graphicformat="arrow_data {{0 1 2 0 0 -1} {} 0}
                     width 5 offset 0"
     primer_bind     5958..6005
                     /locus_tag="j5_00008_(Pdar)_forward"
                     /label="j5_00008_(Pdar)_forward"
                     /ApEinfo_label="j5_00008_(Pdar)_forward"
                     /ApEinfo_fwdcolor="#14c0bd"
                     /ApEinfo_revcolor="#4ec02b"
                     /ApEinfo_graphicformat="arrow_data {{0 1 2 0 0 -1} {} 0}
                     width 5 offset 0"
     primer_bind     complement(5960..5983)
                     /locus_tag="j5_00006_(pGP8A-ARF7)_reverse"
                     /label="j5_00006_(pGP8A-ARF7)_reverse"
                     /ApEinfo_label="j5_00006_(pGP8A-ARF7)_reverse"
                     /ApEinfo_fwdcolor="#14c0bd"
                     /ApEinfo_revcolor="#4ec02b"
                     /ApEinfo_graphicformat="arrow_data {{0 1 2 0 0 -1} {} 0}
                     width 5 offset 0"
     source          complement(5984..6478)
                     /locus_tag="source:synthetic DNA construct"
                     /label="source:synthetic DNA construct"
                     /ApEinfo_label="source:synthetic DNA construct"
                     /ApEinfo_fwdcolor="pink"
                     /ApEinfo_revcolor="pink"
                     /ApEinfo_graphicformat="arrow_data {{0 1 2 0 0 -1} {} 0}
                     width 5 offset 0"
     misc_feature    5984..6478
                     /locus_tag="Pdar"
                     /label="Pdar"
                     /ApEinfo_label="Pdar"
                     /ApEinfo_fwdcolor="#7eff74"
                     /ApEinfo_revcolor="#7eff74"
                     /ApEinfo_graphicformat="arrow_data {{0 1 2 0 0 -1} {} 0}
                     width 5 offset 0"
     CDS             6458..6475
                     /locus_tag="6xHis"
                     /label="6xHis"
                     /ApEinfo_label="6xHis"
                     /ApEinfo_fwdcolor="#e9d024"
                     /ApEinfo_revcolor="#e9d024"
                     /ApEinfo_graphicformat="arrow_data {{0 1 2 0 0 -1} {} 0}
                     width 5 offset 0"
     primer_bind     complement(6460..6491)
                     /locus_tag="j5_00004_(Prb)_reverse"
                     /label="j5_00004_(Prb)_reverse"
                     /ApEinfo_label="j5_00004_(Prb)_reverse"
                     /ApEinfo_fwdcolor="#14c0bd"
                     /ApEinfo_revcolor="#4ec02b"
                     /ApEinfo_graphicformat="arrow_data {{0 1 2 0 0 -1} {} 0}
                     width 5 offset 0"
     primer_bind     6466..6503
                     /locus_tag="j5_00001_(pGP8A-ARF5)_forward"
                     /label="j5_00001_(pGP8A-ARF5)_forward"
                     /ApEinfo_label="j5_00001_(pGP8A-ARF5)_forward"
                     /ApEinfo_fwdcolor="#14c0bd"
                     /ApEinfo_revcolor="#4ec02b"
                     /ApEinfo_graphicformat="arrow_data {{0 1 2 0 0 -1} {} 0}
                     width 5 offset 0"
     misc_feature    6479..6503
                     /locus_tag="attB2"
                     /label="attB2"
                     /ApEinfo_label="attB2"
                     /ApEinfo_fwdcolor="#7eff74"
                     /ApEinfo_revcolor="#7eff74"
                     /ApEinfo_graphicformat="arrow_data {{0 1 2 0 0 -1} {} 0}
                     width 5 offset 0"
     terminator      6579..6818
                     /locus_tag="CYC1_terminator"
                     /label="CYC1_terminator"
                     /ApEinfo_label="CYC1_terminator"
                     /ApEinfo_fwdcolor="#9d1b1c"
                     /ApEinfo_revcolor="#9d1b1c"
                     /ApEinfo_graphicformat="arrow_data {{0 1 2 0 0 -1} {} 0}
                     width 5 offset 0"
     misc_feature    complement(6588..6606)
                     /locus_tag="CYC1_primer"
                     /label="CYC1_primer"
                     /ApEinfo_label="CYC1_primer"
                     /ApEinfo_fwdcolor="#7eff74"
                     /ApEinfo_revcolor="#7eff74"
                     /ApEinfo_graphicformat="arrow_data {{0 1 2 0 0 -1} {} 0}
                     width 5 offset 0"
     misc_feature    complement(6588..6606)
                     /locus_tag="pYESTrp_rev_primer"
                     /label="pYESTrp_rev_primer"
                     /ApEinfo_label="pYESTrp_rev_primer"
                     /ApEinfo_fwdcolor="#7eff74"
                     /ApEinfo_revcolor="#7eff74"
                     /ApEinfo_graphicformat="arrow_data {{0 1 2 0 0 -1} {} 0}
                     width 5 offset 0"
     misc_feature    6819..7819
                     /locus_tag="HIS3 3'UTR + DED1 homology"
                     /label="HIS3 3'UTR + DED1 homology"
                     /ApEinfo_label="HIS3 3'UTR + DED1 homology"
                     /ApEinfo_fwdcolor="#7eff74"
                     /ApEinfo_revcolor="#7eff74"
                     /ApEinfo_graphicformat="arrow_data {{0 1 2 0 0 -1} {} 0}
                     width 5 offset 0"
     misc_feature    7820..7827
                     /locus_tag="PmeI site"
                     /label="PmeI site"
                     /ApEinfo_label="PmeI site"
                     /ApEinfo_fwdcolor="#7eff74"
                     /ApEinfo_revcolor="#7eff74"
                     /ApEinfo_graphicformat="arrow_data {{0 1 2 0 0 -1} {} 0}
                     width 5 offset 0"
     misc_feature    complement(7828..7846)
                     /locus_tag="M13_reverse_primer"
                     /label="M13_reverse_primer"
                     /ApEinfo_label="M13_reverse_primer"
                     /ApEinfo_fwdcolor="#7eff74"
                     /ApEinfo_revcolor="#7eff74"
                     /ApEinfo_graphicformat="arrow_data {{0 1 2 0 0 -1} {} 0}
                     width 5 offset 0"
     misc_feature    complement(7845..7867)
                     /locus_tag="M13_pUC_rev_primer"
                     /label="M13_pUC_rev_primer"
                     /ApEinfo_label="M13_pUC_rev_primer"
                     /ApEinfo_fwdcolor="#7eff74"
                     /ApEinfo_revcolor="#7eff74"
                     /ApEinfo_graphicformat="arrow_data {{0 1 2 0 0 -1} {} 0}
                     width 5 offset 0"
     rep_origin      complement(8219..8838)
                     /locus_tag="pBR322_origin"
                     /label="pBR322_origin"
                     /ApEinfo_label="pBR322_origin"
                     /ApEinfo_fwdcolor="#999999"
                     /ApEinfo_revcolor="#999999"
                     /ApEinfo_graphicformat="arrow_data {{0 1 2 0 0 -1} {} 0}
                     width 5 offset 0"
     CDS             complement(8993..9853)
                     /locus_tag="Ampicillin"
                     /label="Ampicillin"
                     /ApEinfo_label="Ampicillin"
                     /ApEinfo_fwdcolor="#e9d024"
                     /ApEinfo_revcolor="#e9d024"
                     /ApEinfo_graphicformat="arrow_data {{0 1 2 0 0 -1} {} 0}
                     width 5 offset 0"
     gene            complement(8993..9853)
                     /locus_tag="Ampicillin(1)"
                     /label="Ampicillin(1)"
                     /ApEinfo_label="Ampicillin(1)"
                     /ApEinfo_fwdcolor="#ff797d"
                     /ApEinfo_revcolor="#ff102f"
                     /ApEinfo_graphicformat="arrow_data {{0 1 2 0 0 -1} {} 0}
                     width 5 offset 0"
     promoter        complement(9895..9923)
                     /locus_tag="AmpR_promoter"
                     /label="AmpR_promoter"
                     /ApEinfo_label="AmpR_promoter"
                     /ApEinfo_fwdcolor="#346ee0"
                     /ApEinfo_revcolor="#346ee0"
                     /ApEinfo_graphicformat="arrow_data {{0 1 2 0 0 -1} {} 0}
                     width 5 offset 0"
ORIGIN
        1 tcgcgcgttt cggtgatgac ggtgaaaacc tctgacacat gcagctcccg gagacggtca
       61 cagcttgtct gtaagcggat gccgggagca gacaagcccg tcagggcgcg tcagcgggtg
      121 ttggcgggtg tcggggctgg cttaactatg cggcatcaga gcagattgta ctgagagtgc
      181 accataattc gtttaaaccg ttttaagagc ttggtgagcg ctaggagtca ctgccaggta
      241 tcgtttgaac acggcattag tcagggaagt cataacacag tcctttcccg caattttctt
      301 tttctattac tcttggcctc ctctagtaca ctctatattt ttttatgcct cggtaatgat
      361 tttcattttt ttttttccac ctagcggatg actctttttt tttcttagcg attggcatta
      421 tcacataatg aattatacat tatataaagt aatgtgattt cttcgaagaa tatactaaaa
      481 aatgagcagg caagataaac gaaggcaaag atgacagagc agaaagccct agtaaagcgt
      541 attacaaatg aaaccaagat tcagattgcg atctctttaa agggtggtcc cctagcgata
      601 gagcactcga tcttcccaga aaaagaggca gaagcagtag cagaacaggc cacacaatcg
      661 caagtgatta acgtccacac aggtataggg tttctggacc atatgataca tgctctggcc
      721 aagcattccg gctggtcgct aatcgttgag tgcattggtg acttacacat agacgaccat
      781 cacaccactg aagactgcgg gattgctctc ggtcaagctt ttaaagaggc cctaggggcc
      841 gtgcgtggag taaaaaggtt tggatcagga tttgcgcctt tggatgaggc actttccaga
      901 gcggtggtag atctttcgaa caggccgtac gcagttgtcg aacttggttt gcaaagggag
      961 aaagtaggag atctctcttg cgagatgatc ccgcattttc ttgaaagctt tgcagaggct
     1021 agcagaatta ccctccacgt tgattgtctg cgaggcaaga atgatcatca ccgtagtgag
     1081 agtgcgttca aggctcttgc ggttgccata agagaagcca cctcgcccaa tggtaccaac
     1141 gatgttccct ccaccaaagg tgttcttatg taggcgaatt tcttatgatt tatgattttt
     1201 attattaaat aagttataaa aaaaataagt gtatacaaat tttaaagtga ctcttaggtt
     1261 ttaaaacgaa aattcttatt cttgagtaac tctttcctgt aggtcaggtt gctttctcag
     1321 gtatagcatg aggtcgctct tattgaccac acctcaagaa atgatggtaa atgaaatagg
     1381 aaatcaagga gcatgaaggc aaaagacaaa tataagggtc gaacgaaaaa taaagtgaaa
     1441 agtgttgata tgatgtattt ggctttgcgg cgccgaaaaa acgagtttac gcaattgcac
     1501 aatcatgctg actctgtggc ggacccgcgc tcttgccggc ccggcgataa cgctgggcgt
     1561 gaggctgtgc ccggcggagt tttttgcgcc tgcattttcc aaggtttacc ctgcgctaag
     1621 gggcgagatt ggagaagcaa taagaatgcc ggttggggtt gcgatgatga cgaccacgac
     1681 aactggtgtc attatttaag ttgccgaaag aacctgagtg catttgcaac atgagtatac
     1741 tagaagaatg agccaagact tgcgagacgc gagtttgccg gtggtgcgaa caatagagcg
     1801 accatgacct tgaaggtgag acgcgcataa ccgctagagt actttgaaga ggaaacagca
     1861 atagggttgc taccagtata aatagacagg tacatacaac actggaaatg gttgtctgtt
     1921 tgagtacgct ttcaattcat ttgggtgtgc actttattat gttacaatat ggaagggaac
     1981 tttacacttc tcctatgcac atatattaat taaagtccaa tgctagtaga gaaggggggt
     2041 aacacccctc cgcgctcttt tccgattttt ttctaaaccg tggaatattt cggatatcct
     2101 tttgttgttt ccgggtgtac aatatggact tcctcttttc tggcaaccaa acccatacat
     2161 cgggattcct ataatacctt cgttggtctc cctaacatgt aggtggcgga ggggagatat
     2221 acaatagaac agataccaga caagacataa tgggctaaac aagactacac caattacact
     2281 gcctcattga tggtggtaca taacgaacta atactgtagc cctagacttg atagccatca
     2341 tcatatcgaa gtttcactac cctttttcca tttgccatct attgaagtaa taataggcgc
     2401 atgcaacttc ttttcttttt ttttcttttc tctctccccc gttgttgtct caccatatcc
     2461 gcaatgacaa aaaaatgatg gaagacacta aaggaaaaaa ttaacgacaa agacagcacc
     2521 aacagatgtc gttgttccag agctgatgag gggtatctcg aagcacacga aactttttcc
     2581 ttccttcatt cacgcacact actctctaat gagcaacggt atacggcctt ccttccagtt
     2641 acttgaattt gaaataaaaa aaagtttgct gtcttgctat caagtataaa tagacctgca
     2701 attattaatc ttttgtttcc tcgtcattgt tctcgttccc tttcttcctt gtttcttttt
     2761 ctgcacaata tttcaagcta taccaagcat acaatcaact atctcatata catctagaac
     2821 tagtggatcc cccatcacaa gtttgtacaa aaaagcaggc ttcaaaatga aagctccttc
     2881 atcaaatgga gtttctccta atcctgttga aggagaaagg agaaatataa actcagagct
     2941 atggcacgct tgtgctgggc cattgatttc gttgcctcca gcaggaagtc ttgttgttta
     3001 cttccctcaa ggtcacagtg agcaagtcgc ggcttcaatg cagaagcaga ctgatttcat
     3061 accaagttac ccgaatcttc cttccaagct catatgcatg ctccacaatg ttacactgaa
     3121 tgctgatcct gagacggatg aggtctatgc gcagatgact cttcagccag taaacaaata
     3181 tgacagagat gcattgcttg cttctgacat gggtcttaag ctaaacagac aacctaatga
     3241 atttttctgc aaaaccctca cggcgagtga cacaagtact cacggtggat tttctgtacc
     3301 ccgacgagct gctgagaaaa tctttcctgc tctggatttc tcgatgcaac caccttgtca
     3361 ggagcttgtt gctaaggata ttcatgacaa cacatggact ttcagacata tttatcgagg
     3421 tcaaccaaaa aggcacttgc taactacagg ctggagtgtg tttgtcagca cgaaaaggct
     3481 ctttgctgga gactctgttc tttttataag agatggaaag gcgcaacttc tgttggggat
     3541 aagacgtgca aatagacaac agcctgcact ttcttcatct gtaatatcaa gtgatagcat
     3601 gcacatcgga gttcttgcag ctgcagctca tgctaatgct aataacagtc ctttcaccat
     3661 tttctacaac ccgaggtggg ctgctcctgc tgagtttgtg gttcctttag ccaagtatac
     3721 caaagcgatg tacgctcaag tttccctcgg tatgcggttt agaatgatat ttgagactga
     3781 agaatgtgga gttcgtcggt atatgggtac agttaccggt atcagtgatc ttgatccagt
     3841 gagatggaaa aactctcagt ggcggaatct tcagattgga tgggatgagt cagctgctgg
     3901 tgataggccc agtcgagttt cagtttggga cattgaaccg gttttaactc ctttctacat
     3961 atgtcctcct ccatttttcc gacctcgctt ttctggacaa cctggaatgc cagatgatga
     4021 gactgacatg gagtctgcac tgaagagagc aatgccatgg cttgataata gcttagagat
     4081 gaaagaccct tcgagtacta tctttcctgg tctgagttta gttcagtgga tgaatatgca
     4141 gcagcagaac ggccagctac cctctgctgc tgcacagcca ggtttcttcc catcaatgct
     4201 ttcgccaacc gcggcgctgc acaacaatct tggcggcact gatgatccct ccaagttact
     4261 gagctttcag acgccgcacg gggggatttc ctcctcaaat ctccaattta acaaacagaa
     4321 tcagcaagcc ccaatgtctc agttgcctca gccaccaact acgttgtccc aacaacagca
     4381 gctgcagcaa ttgttgcact cctctttgaa ccatcaacaa cagcaatcgc agtctcaaca
     4441 acagcaacaa caacaacagt tgctgcagca gcaacaacaa ttgcagtctc aacaacacag
     4501 caacaacaat caatcgcagt ctcagcaaca acaacaattg ctccagcagc aacaacaaca
     4561 acaactgcag caacaacatc aacaaccgtt acagcaacag actcagcagc agcagctaag
     4621 aacacagcca ttgcaatctc actcgcatcc acagccacaa cagttacaac aacataagtt
     4681 gcagcaactt caggttccac agaatcagct ttacaatggt caacaagcag cgcagcagca
     4741 tcagtcgcaa caagcatcta cacatcattt gcaaccacaa ttagtttcgg gatcaatggc
     4801 aagcagtgtc atcacgcctc cgtccagctc ccttaatcaa agctttcaac agcaacaaca
     4861 acagtctaag caacttcaac aagcacatca ccatttaggt gctagcacta gccagagtag
     4921 tgtaattgaa accagcaagt cttcatccaa tctgatgtcc gcaccgccgc aagagacaca
     4981 gttttcacga caagtagaac agcagcagcc tcctggtctc aacgggcaga atcagcaaac
     5041 acttttgcag cagaaagctc accaggcaca ggcccaacag atattccagc agagtctctt
     5101 ggaacagccg catatacagt ttcagctgtt acagagatta caacagcaac agcagcagca
     5161 atttctttcg ccgcagtctc agttaccaca ccatcaattg caaagccagc agttgcaaca
     5221 gctgcctact ctctctcaag gtcatcagtt tccgtcatct tgcactaaca atggcttatc
     5281 gacgttgcaa ccacctcaaa tgctggtgag ccgacctcag gaaaaacaaa acccaccggt
     5341 tgggggaggg gtcaaagctt attcaggcat cacagatgga ggagatgcac cttcctcttc
     5401 aacgtcgcct tccaccaaca actgtcagat ctcttcttca ggctttctca acagaagcca
     5461 aagcgggcca gcgatcttga tacctgatgc agcgattgat atgtctggta atcttgttca
     5521 ggatctttac agcaaatccg atatgcggct aaaacaagaa ctcgtgggtc agcaaaagtc
     5581 caaagctagt ttaacagatc atcaactaga agcatctgcc tctggaactt cttacggttt
     5641 agatggaggc gaaaacaaca gacaacaaaa tttcttggct ccaacttttg gccttgacgg
     5701 tgattccagg aacagcttgc tcggtggagc taatgttgat aatggctttg tgcctgacac
     5761 gctactctcg aggggatatg actcccagaa agatcttcag aacatgcttt caaactatgg
     5821 aggagtgaca aatgacattg gtacagagat gtctacttca gctgtaagaa ctcaatcttt
     5881 tggtgtcccc aatgtgcccg ccatttcgaa cgatctagct gtcaacgatg ctggagttct
     5941 tggtggtgga ttgtggccag ctcagactca gcgaatgcga actggcagcg atctgggtaa
     6001 aaagctgctg gaagcagccg cggccggcca agatgatgag gtgcgtattc tgatggcgaa
     6061 tggggccgat gttaacgcaa ccgacgacaa tggcctgact ccgctgcacc tggcggctgc
     6121 aaacgggcaa ctggaaatcg tagaggtact gctgaaaaat ggcgccgatg tgaacgcttc
     6181 tgatagtgcg ggtattactc cgctgcacct ggccgcttat gacggccatc tggagattgt
     6241 cgaagtcctg ctgaagcacg gggctgacgt taatgcgtac gaccgcgccg ggtggacacc
     6301 gctgcaccta gcagcgctga gtggccaact ggagattgtg gaagttctgc tgaaacacgg
     6361 cgcagatgtc aacgcccaag acgcactggg cctgaccgcg tttgatatct cgattaatca
     6421 aggtcaggaa gatctggcag agatcctgca actcgagcac caccaccacc accactgaca
     6481 cccagctttc ttgtacaaag tggttcttgt acaaagtggt gatgggctgc aggaattcga
     6541 tatcaagctt atcgataccg tcgacctcga gtcatgtaat tagttatgtc acgcttacat
     6601 tcacgccctc cccccacatc cgctctaacc gaaaaggaag gagttagaca acctgaagtc
     6661 taggtcccta tttatttttt tatagttatg ttagtattaa gaacgttatt tatatttcaa
     6721 atttttcttt tttttctgta cagacgcgtg tacgcatgta acattatact gaaaaccttg
     6781 cttgagaagg ttttgggacg ctcgaaggct ttaatttgtg acaccgatta tttaaagctg
     6841 cagcatacga tatatataca tgtgtatata tgtataccta tgaatgtcag taagtatgta
     6901 tacgaacagt atgatactga agatgacaag gtaatgcatc attctatacg tgtcattctg
     6961 aacgaggcgc gctttccttt tttctttttg ctttttcttt ttttttctct tgaactcgag
     7021 aaaaaaaata taaaagagat ggaggaacgg gaaaaagtta gttgtggtga taggtggcaa
     7081 gtggtattcc gtaagaacaa caagaaaagc atttcatatt atggctgaac tgagcgaaca
     7141 agtgcaaaat ttaagcatca acgacaacaa cgagaatggt tatgttcctc ctcacttaag
     7201 aggaaaacca agaagtgcca gaaataacag tagcaactac aataacaaca acggcggcta
     7261 caacggtggc cgtggcggtg gcagcttctt tagcaacaac cgtcgtggtg gttacggcaa
     7321 cggtggtttc ttcggtggaa acaacggtgg cagcagatct aacggccgtt ctggtggtag
     7381 atggatcgat ggcaaacatg tcccagctcc aagaaacgaa aaggccgaga tcgccatatt
     7441 tggtgtcccc gaggatccaa atttccaatc ttctggtatt aacttcgata actacgatga
     7501 tattccagtg gacgcctctg gtaaggatgt tcctgaacca atcacagaat ttacctcacc
     7561 tccattggac ggattgttat tggaaaacat caaattggcc cgtttcacca agccaacacc
     7621 tgtgcaaaaa tactccgtcc ctatcgttgc caacggcaga gatttgatgg cctgtgcgca
     7681 gaccggttct ggtaagactg gtgggttttt attcccagtg ttgtccgaat catttaagac
     7741 tggaccatct cctcaaccag agtctcaagg ctccttttac caaagaaagg cctacccaac
     7801 tgctgtcatt atggctccag tttaaaccat ggtcatagct gtttcctgtg tgaaattgtt
     7861 atccgctcac aattccacac aacataggag ccggaagcat aaagtgtaaa gcctggggtg
     7921 cctaatgagt gaggtaactc acattaattg cgttgcgctc actgcccgct ttccagtcgg
     7981 gaaacctgtc gtgccagctg cattaatgaa tcggccaacg cgcggggaga ggcggtttgc
     8041 gtattgggcg ctcttccgct tcctcgctca ctgactcgct gcgctcggtc gttcggctgc
     8101 ggcgagcggt atcagctcac tcaaaggcgg taatacggtt atccacagaa tcaggggata
     8161 acgcaggaaa gaacatgtga gcaaaaggcc agcaaaaggc caggaaccgt aaaaaggccg
     8221 cgttgctggc gtttttccat aggctcggcc cccctgacga gcatcacaaa aatcgacgct
     8281 caagtcagag gtggcgaaac ccgacaggac tataaagata ccaggcgttc ccccctggaa
     8341 gctccctcgt gcgctctcct gttccgaccc tgccgcttac cggatacctg tccgcctttc
     8401 tcccttcggg aagcgtggcg ctttctcaat gctcacgctg taggtatctc agttcggtgt
     8461 aggtcgttcg ctccaagctg ggctgtgtgc acgaaccccc cgttcagccc gaccgctgcg
     8521 ccttatccgg taactatcgt cttgagtcca acccggtaag acacgactta tcgccactgg
     8581 cagcagccac tggtaacagg attagcagag cgaggtatgt aggcggtgct acagagttct
     8641 tgaagtggtg gcctaactac ggctacacta gaaggacagt atttggtatc tgcgctctgc
     8701 tgaagccagt taccttcgga aaaagagttg gtagctcttg atccggcaaa caaaccaccg
     8761 ctggtagcgg tggttttttt gtttgcaagc agcagattac gcgcagaaaa aaaggatctc
     8821 aagaagatcc tttgatcttt tctacggggt ctgacgctca gtggaacgaa aactcacgtt
     8881 aagggatttt ggtcatgaga ttatcaaaaa ggatcttcac ctagatcctt ttaaattaaa
     8941 aatgaagttt taaatcaatc taaagtatat atgagtaaac ttggtctgac agttaccaat
     9001 gcttaatcag tgaggcacct atctcagcga tctgtctatt tcgttcatcc atagttgcct
     9061 gactgcccgt cgtgtagata actacgatac gggagggctt accatctggc cccagtgctg
     9121 caatgatacc gcgagaccca cgctcaccgg ctccagattt atcagcaata aaccagccag
     9181 ccggaagggc cgagcgcaga agtggtcctg caactttatc cgcctccatc cagtctatta
     9241 attgttgccg ggaagctaga gtaagtagtt cgccagttaa tagtttgcgc aacgttgttg
     9301 ccattgctac aggcatcgtg gtgtcacgct cgtcgtttgg tatggcttca ttcagctccg
     9361 gttcccaacg atcaaggcga gttacatgat cccccatgtt gtgaaaaaaa gcggttagct
     9421 ccttcggtcc tccgatcgtt gtcagaagta agttggccgc agtgttatca ctcatggtta
     9481 tggcagcact gcataattct cttactgtca tgccatccgt aagatgcttt tctgtgactg
     9541 gtgagtactc aaccaagtca ttctgagaat agtgtatgcg gcgaccgagt tgctcttgcc
     9601 cggcgtcaat acgggataat accgcgccac atagcagaac tttaaaagtg ctcatcattg
     9661 gaaaacgttc ttcggggcga aaactctcaa ggatcttacc gctgttgaga tccagttcga
     9721 tgtaacccac tcgtgcaccc aactgatctt cagcatcttt tactttcacc agcgtttctg
     9781 ggtgagcaaa aacaggaagg caaaatgccg caaaaaaggg aataagggcg acacggaaat
     9841 gttgaatact catactcttc ctttttcaat attattgaag catttatcag ggttattgtc
     9901 tcatgagcgg atacatattt gaatgtattt agaaaaataa acaaataggg gttccgcgca
     9961 catttccccg aaaagtgcca cctgacgtct tattatcatg acattaacct ataaaaatag
    10021 gcgtatcacg aggccctttc gtc   
//
