# Supplementary material for: AssemblyTron: flexible automation of DNA assembly with Opentrons OT-2 lab robots
Source: Synth Biol (Oxf). 2022 Dec 22;8(1):ysac032. doi: 10.1093/synbio/ysac032 (PMC9832943; doi:10.1093/synbio/ysac032)
Supplement: ysac032_Supp [file ysac032_supp.zip › suppl_data/Sample_1_pWL87_8A_ARF19_01.gb]

LOCUS       Sample_1_pWL87_8        9689 bp ds-DNA     linear       13-SEP-2022
ACCESSION   Sample_1_pWL87_8
VERSION     Sample_1_pWL87_8.1
KEYWORDS    .
COMMENT     
COMMENT     ApEinfo:methylated:1
FEATURES             Location/Qualifiers
     CDS             complement(171..1031)
                     /note="pLannotate"
                     /database="addgene"
                     /identity="100.0"
                     /match_length="100.0"
                     /fragment="False"
                     /other="CDS"
                     /locus_tag="AmpR"
                     /label="AmpR"
                     /ApEinfo_label="AmpR"
                     /ApEinfo_fwdcolor="#e9d024"
                     /ApEinfo_revcolor="#e9d024"
                     /ApEinfo_graphicformat="arrow_data {{0 1 2 0 0 -1} {} 0}
                     width 5 offset 0"
     promoter        3327..4031
                     /note="pLannotate"
                     /database="addgene"
                     /identity="100.0"
                     /match_length="100.0"
                     /fragment="False"
                     /other="promoter"
                     /locus_tag="ADH1 promoter"
                     /label="ADH1 promoter"
                     /ApEinfo_label="ADH1 promoter"
                     /ApEinfo_fwdcolor="#346ee0"
                     /ApEinfo_revcolor="#346ee0"
                     /ApEinfo_graphicformat="arrow_data {{0 1 2 0 0 -1} {} 0}
                     width 5 offset 0"
     CDS             1742..2404
                     /note="pLannotate"
                     /database="addgene"
                     /identity="100.0"
                     /match_length="100.0"
                     /fragment="False"
                     /other="CDS"
                     /locus_tag="HIS3"
                     /label="HIS3"
                     /ApEinfo_label="HIS3"
                     /ApEinfo_fwdcolor="#e9d024"
                     /ApEinfo_revcolor="#e9d024"
                     /ApEinfo_graphicformat="arrow_data {{0 1 2 0 0 -1} {} 0}
                     width 5 offset 0"
     rep_origin      complement(9101..9689)
                     /note="pLannotate"
                     /database="addgene"
                     /identity="100.0"
                     /match_length="100.0"
                     /fragment="False"
                     /other="rep_origin"
                     /locus_tag="ori"
                     /label="ori"
                     /ApEinfo_label="ori"
                     /ApEinfo_fwdcolor="#999999"
                     /ApEinfo_revcolor="#999999"
                     /ApEinfo_graphicformat="arrow_data {{0 1 2 0 0 -1} {} 0}
                     width 5 offset 0"
     terminator      7439..7685
                     /note="pLannotate"
                     /database="addgene"
                     /identity="100.0"
                     /match_length="100.0"
                     /fragment="False"
                     /other="terminator"
                     /locus_tag="CYC1 terminator"
                     /label="CYC1 terminator"
                     /ApEinfo_label="CYC1 terminator"
                     /ApEinfo_fwdcolor="#9d1b1c"
                     /ApEinfo_revcolor="#9d1b1c"
                     /ApEinfo_graphicformat="arrow_data {{0 1 2 0 0 -1} {} 0}
                     width 5 offset 0"
     promoter        1554..1741
                     /note="pLannotate"
                     /database="addgene"
                     /identity="99.471"
                     /match_length="100.0"
                     /fragment="False"
                     /other="promoter"
                     /locus_tag="HIS3 promoter"
                     /label="HIS3 promoter"
                     /ApEinfo_label="HIS3 promoter"
                     /ApEinfo_fwdcolor="#346ee0"
                     /ApEinfo_revcolor="#346ee0"
                     /ApEinfo_graphicformat="arrow_data {{0 1 2 0 0 -1} {} 0}
                     width 5 offset 0"
     terminator      2405..2586
                     /note="pLannotate"
                     /database="addgene"
                     /identity="100.0"
                     /match_length="96.80851063829788"
                     /fragment="False"
                     /other="terminator"
                     /locus_tag="ADH1 terminator"
                     /label="ADH1 terminator"
                     /ApEinfo_label="ADH1 terminator"
                     /ApEinfo_fwdcolor="#9d1b1c"
                     /ApEinfo_revcolor="#9d1b1c"
                     /ApEinfo_graphicformat="arrow_data {{0 1 2 0 0 -1} {} 0}
                     width 5 offset 0"
     promoter        complement(1032..1136)
                     /note="pLannotate"
                     /database="addgene"
                     /identity="100.0"
                     /match_length="100.0"
                     /fragment="False"
                     /other="promoter"
                     /locus_tag="AmpR promoter"
                     /label="AmpR promoter"
                     /ApEinfo_label="AmpR promoter"
                     /ApEinfo_fwdcolor="#346ee0"
                     /ApEinfo_revcolor="#346ee0"
                     /ApEinfo_graphicformat="arrow_data {{0 1 2 0 0 -1} {} 0}
                     width 5 offset 0"
     promoter        complement(8747..8777)
                     /note="pLannotate"
                     /database="addgene"
                     /identity="96.875"
                     /match_length="100.0"
                     /fragment="False"
                     /other="promoter"
                     /locus_tag="lac promoter"
                     /label="lac promoter"
                     /ApEinfo_label="lac promoter"
                     /ApEinfo_fwdcolor="#346ee0"
                     /ApEinfo_revcolor="#346ee0"
                     /ApEinfo_graphicformat="arrow_data {{0 1 2 0 0 -1} {} 0}
                     width 5 offset 0"
     protein_bind    4068..4092
                     /note="pLannotate"
                     /database="addgene"
                     /identity="100.0"
                     /match_length="100.0"
                     /fragment="False"
                     /other="protein bind"
                     /locus_tag="attB1"
                     /label="attB1"
                     /ApEinfo_label="attB1"
                     /ApEinfo_fwdcolor="pink"
                     /ApEinfo_revcolor="pink"
                     /ApEinfo_graphicformat="arrow_data {{0 1 2 0 0 -1} {} 0}
                     width 5 offset 0"
     protein_bind    complement(7363..7387)
                     /note="pLannotate"
                     /database="addgene"
                     /identity="100.0"
                     /match_length="100.0"
                     /fragment="False"
                     /other="protein bind"
                     /locus_tag="attB2"
                     /label="attB2"
                     /ApEinfo_label="attB2"
                     /ApEinfo_fwdcolor="pink"
                     /ApEinfo_revcolor="pink"
                     /ApEinfo_graphicformat="arrow_data {{0 1 2 0 0 -1} {} 0}
                     width 5 offset 0"
     protein_bind    8721..8743
                     /note="pLannotate"
                     /database="addgene"
                     /identity="100.0"
                     /match_length="95.83333333333334"
                     /fragment="False"
                     /other="protein bind"
                     /locus_tag="lac operator"
                     /label="lac operator"
                     /ApEinfo_label="lac operator"
                     /ApEinfo_fwdcolor="pink"
                     /ApEinfo_revcolor="pink"
                     /ApEinfo_graphicformat="arrow_data {{0 1 2 0 0 -1} {} 0}
                     width 5 offset 0"
     protein_bind    8792..8813
                     /note="pLannotate"
                     /database="addgene"
                     /identity="100.0"
                     /match_length="100.0"
                     /fragment="False"
                     /other="protein bind"
                     /locus_tag="CAP binding site"
                     /label="CAP binding site"
                     /ApEinfo_label="CAP binding site"
                     /ApEinfo_fwdcolor="pink"
                     /ApEinfo_revcolor="pink"
                     /ApEinfo_graphicformat="arrow_data {{0 1 2 0 0 -1} {} 0}
                     width 5 offset 0"
     misc_feature    7391..7438
                     /note="pLannotate"
                     /database="addgene"
                     /identity="97.917"
                     /match_length="45.28301886792453"
                     /fragment="True"
                     /other="misc feature"
                     /locus_tag="MCS"
                     /label="MCS"
                     /ApEinfo_label="MCS"
                     /ApEinfo_fwdcolor="#7eff74"
                     /ApEinfo_revcolor="#7eff74"
                     /ApEinfo_graphicformat="arrow_data {{0 1 2 0 0 -1} {} 0}
                     width 5 offset 0"
     misc_feature    1368..1417
                     /note="pLannotate"
                     /database="addgene"
                     /identity="100.0"
                     /match_length="35.97122302158273"
                     /fragment="True"
                     /other="misc feature"
                     /locus_tag="bom"
                     /label="bom"
                     /ApEinfo_label="bom"
                     /ApEinfo_fwdcolor="#7eff74"
                     /ApEinfo_revcolor="#7eff74"
                     /ApEinfo_graphicformat="arrow_data {{0 1 2 0 0 -1} {} 0}
                     width 5 offset 0"
     CDS             complement(8826..8919)
                     /note="pLannotate"
                     /database="addgene"
                     /identity="100.0"
                     /match_length="8.679593721144968"
                     /fragment="True"
                     /other="CDS"
                     /locus_tag="lacI"
                     /label="lacI"
                     /ApEinfo_label="lacI"
                     /ApEinfo_fwdcolor="#e9d024"
                     /ApEinfo_revcolor="#e9d024"
                     /ApEinfo_graphicformat="arrow_data {{0 1 2 0 0 -1} {} 0}
                     width 5 offset 0"
     CDS             1231..1266
                     /note="pLannotate"
                     /database="addgene"
                     /identity="100.0"
                     /match_length="19.047619047619047"
                     /fragment="True"
                     /other="CDS"
                     /locus_tag="rop"
                     /label="rop"
                     /ApEinfo_label="rop"
                     /ApEinfo_fwdcolor="#e9d024"
                     /ApEinfo_revcolor="#e9d024"
                     /ApEinfo_graphicformat="arrow_data {{0 1 2 0 0 -1} {} 0}
                     width 5 offset 0"
     misc_feature    4044..4064
                     /note="pLannotate"
                     /database="addgene"
                     /identity="100.0"
                     /match_length="19.81132075471698"
                     /fragment="True"
                     /other="misc feature"
                     /locus_tag="MCS(1)"
                     /label="MCS(1)"
                     /ApEinfo_label="MCS"
                     /ApEinfo_fwdcolor="#7eff74"
                     /ApEinfo_revcolor="#7eff74"
                     /ApEinfo_graphicformat="arrow_data {{0 1 2 0 0 -1} {} 0}
                     width 5 offset 0"
     misc_feature    4098..7358
                     /locus_tag="ARF19"
                     /label="ARF19"
                     /ApEinfo_label="ARF19"
                     /ApEinfo_fwdcolor="cyan"
                     /ApEinfo_revcolor="green"
                     /ApEinfo_graphicformat="arrow_data {{0 1 2 0 0 -1} {} 0}
                     width 5 offset 0"
ORIGIN
        1 gaagatcctt tgatcttttc tacggggtct gacgctcagt ggaacgaaaa ctcacgttaa
       61 gggattttgg tcatgagatt atcaaaaagg atcttcacct agatcctttt aaattaaaaa
      121 tgaagtttta aatcaatcta aagtatatat gagtaaactt ggtctgacag ttaccaatgc
      181 ttaatcagtg aggcacctat ctcagcgatc tgtctatttc gttcatccat agttgcctga
      241 ctccccgtcg tgtagataac tacgatacgg gagggcttac catctggccc cagtgctgca
      301 atgataccgc gagacccacg ctcaccggct ccagatttat cagcaataaa ccagccagcc
      361 ggaagggccg agcgcagaag tggtcctgca actttatccg cctccatcca gtctattaat
      421 tgttgccggg aagctagagt aagtagttcg ccagttaata gtttgcgcaa cgttgttgcc
      481 attgctacag gcatcgtggt gtcacgctcg tcgtttggta tggcttcatt cagctccggt
      541 tcccaacgat caaggcgagt tacatgatcc cccatgttgt gcaaaaaagc ggttagctcc
      601 ttcggtcctc cgatcgttgt cagaagtaag ttggccgcag tgttatcact catggttatg
      661 gcagcactgc ataattctct tactgtcatg ccatccgtaa gatgcttttc tgtgactggt
      721 gagtactcaa ccaagtcatt ctgagaatag tgtatgcggc gaccgagttg ctcttgcccg
      781 gcgtcaatac gggataatac cgcgccacat agcagaactt taaaagtgct catcattgga
      841 aaacgttctt cggggcgaaa actctcaagg atcttaccgc tgttgagatc cagttcgatg
      901 taacccactc gtgcacccaa ctgatcttca gcatctttta ctttcaccag cgtttctggg
      961 tgagcaaaaa caggaaggca aaatgccgca aaaaagggaa taagggcgac acggaaatgt
     1021 tgaatactca tactcttcct ttttcaatat tattgaagca tttatcaggg ttattgtctc
     1081 atgagcggat acatatttga atgtatttag aaaaataaac aaataggggt tccgcgcaca
     1141 tttccccgaa aagtgccacc tgacgtctaa gaaaccatta ttatcatgac attaacctat
     1201 aaaaataggc gtatcacgag gccctttcgt ctcgcgcgtt tcggtgatga cggtgaaaac
     1261 ctctgacaca tgcagctccc ggagacggtc acagcttgtc tgtaagcgga tgccgggagc
     1321 agacaagccc gtcagggcgc gtcagcgggt gttggcgggt gtcggggctg gcttaactat
     1381 gcggcatcag agcagattgt actgagagtg caccataatt cgtttaaacc gttttaagag
     1441 cttggtgagc gctaggagtc actgccaggt atcgtttgaa cacggcatta gtcagggaag
     1501 tcataacaca gtcctttccc gcaattttct ttttctatta ctcttggcct cctctagtac
     1561 actctatatt tttttatgcc tcggtaatga ttttcatttt tttttttcca cctagcggat
     1621 gactcttttt ttttcttagc gattggcatt atcacataat gaattataca ttatataaag
     1681 taatgtgatt tcttcgaaga atatactaaa aaatgagcag gcaagataaa cgaaggcaaa
     1741 gatgacagag cagaaagccc tagtaaagcg tattacaaat gaaaccaaga ttcagattgc
     1801 gatctcttta aagggtggtc ccctagcgat agagcactcg atcttcccag aaaaagaggc
     1861 agaagcagta gcagaacagg ccacacaatc gcaagtgatt aacgtccaca caggtatagg
     1921 gtttctggac catatgatac atgctctggc caagcattcc ggctggtcgc taatcgttga
     1981 gtgcattggt gacttacaca tagacgacca tcacaccact gaagactgcg ggattgctct
     2041 cggtcaagct tttaaagagg ccctaggggc cgtgcgtgga gtaaaaaggt ttggatcagg
     2101 atttgcgcct ttggatgagg cactttccag agcggtggta gatctttcga acaggccgta
     2161 cgcagttgtc gaacttggtt tgcaaaggga gaaagtagga gatctctctt gcgagatgat
     2221 cccgcatttt cttgaaagct ttgcagaggc tagcagaatt accctccacg ttgattgtct
     2281 gcgaggcaag aatgatcatc accgtagtga gagtgcgttc aaggctcttg cggttgccat
     2341 aagagaagcc acctcgccca atggtaccaa cgatgttccc tccaccaaag gtgttcttat
     2401 gtaggcgaat ttcttatgat ttatgatttt tattattaaa taagttataa aaaaaataag
     2461 tgtatacaaa ttttaaagtg actcttaggt tttaaaacga aaattcttat tcttgagtaa
     2521 ctctttcctg taggtcaggt tgctttctca ggtatagcat gaggtcgctc ttattgacca
     2581 cacctcaaga aatgatggta aatgaaatag gaaatcaagg agcatgaagg caaaagacaa
     2641 atataagggt cgaacgaaaa ataaagtgaa aagtgttgat atgatgtatt tggctttgcg
     2701 gcgccgaaaa aacgagttta cgcaattgca caatcatgct gactctgtgg cggacccgcg
     2761 ctcttgccgg cccggcgata acgctgggcg tgaggctgtg cccggcggag ttttttgcgc
     2821 ctgcattttc caaggtttac cctgcgctaa ggggcgagat tggagaagca ataagaatgc
     2881 cggttggggt tgcgatgatg acgaccacga caactggtgt cattatttaa gttgccgaaa
     2941 gaacctgagt gcatttgcaa catgagtata ctagaagaat gagccaagac ttgcgagacg
     3001 cgagtttgcc ggtggtgcga acaatagagc gaccatgacc ttgaaggtga gacgcgcata
     3061 accgctagag tactttgaag aggaaacagc aatagggttg ctaccagtat aaatagacag
     3121 gtacatacaa cactggaaat ggttgtctgt ttgagtacgc tttcaattca tttgggtgtg
     3181 cactttatta tgttacaata tggaagggaa ctttacactt ctcctatgca catatattaa
     3241 ttaaagtcca atgctagtag agaagggggg taacacccct ccgcgctctt ttccgatttt
     3301 tttctaaacc gtggaatatt tcggatatcc ttttgttgtt tccgggtgta caatatggac
     3361 ttcctctttt ctggcaacca aacccataca tcgggattcc tataatacct tcgttggtct
     3421 ccctaacatg taggtggcgg aggggagata tacaatagaa cagataccag acaagacata
     3481 atgggctaaa caagactaca ccaattacac tgcctcattg atggtggtac ataacgaact
     3541 aatactgtag ccctagactt gatagccatc atcatatcga agtttcacta ccctttttcc
     3601 atttgccatc tattgaagta ataataggcg catgcaactt cttttctttt tttttctttt
     3661 ctctctcccc cgttgttgtc tcaccatatc cgcaatgaca aaaaaatgat ggaagacact
     3721 aaaggaaaaa attaacgaca aagacagcac caacagatgt cgttgttcca gagctgatga
     3781 ggggtatctc gaagcacacg aaactttttc cttccttcat tcacgcacac tactctctaa
     3841 tgagcaacgg tatacggcct tccttccagt tacttgaatt tgaaataaaa aaaagtttgc
     3901 tgtcttgcta tcaagtataa atagacctgc aattattaat cttttgtttc ctcgtcattg
     3961 ttctcgttcc ctttcttcct tgtttctttt tctgcacaat atttcaagct ataccaagca
     4021 tacaatcaac tatctcatat acatctagaa ctagtggatc ccccatcaca agtttgtaca
     4081 aaaaagcagg cttcaaaatg aaagctccat caaatggatt tcttccaagt tccaacgaag
     4141 gagagaagaa gccaatcaat tctcaactat ggcacgcttg tgcagggcct ttagtttcat
     4201 tacctcctgt gggaagtctt gtggtttact tccctcaagg acacagcgag caagttgcag
     4261 catcgatgca gaagcaaaca gattttatac caaattaccc aaatcttcct tctaagctga
     4321 tttgcttgct tcacagtgtt acattacatg ctgataccga aacagatgaa gtctatgcac
     4381 aaatgactct tcaacctgtg aataagtatg atagagaagc attgctagct tctgatatgg
     4441 gcttgaagct aaacagacaa cctactgagt ttttttgcaa gactcttact gcaagtgaca
     4501 caagcactca tggtggattc tctgtaccgc gtcgtgcagc tgagaaaata ttccctcctc
     4561 ttgatttctc gatgcaaccg cctgcgcaag agattgtagc taaagattta catgatacta
     4621 catggacttt cagacatatc tatcgaggcc aaccaaaaag acacttgctt accacaggtt
     4681 ggagcgtttt tgttagcaca aagagactat ttgcgggtga ttcagttttg tttgtaagag
     4741 atgagaaatc acagctgatg ttgggtataa gacgtgcaaa tagacaaact ccgactcttt
     4801 cctcatcggt catatccagc gacagtatgc acattgggat acttgcagct gcagctcatg
     4861 ctaatgccaa tagtagccct tttaccatct tcttcaatcc aagggcaagt ccttcagagt
     4921 ttgtagttcc tttagccaaa tacaacaaag ccttatacgc tcaagtatct ctaggaatga
     4981 gattccggat gatgtttgag actgaggatt gtggggttcg tagatatatg ggtacagtca
     5041 caggtattag tgatcttgac cctgtaagat ggaaaggctc acaatggcgt aatcttcagg
     5101 taggatggga tgaatcaaca gctggagata ggccaagccg agtatccata tgggaaatcg
     5161 aacccgtcat aactcctttt tacatatgtc ctcctccatt tttcagacct aagtacccga
     5221 ggcaacccgg gatgccagat gatgagttag acatggaaaa tgctttcaaa agagcaatgc
     5281 cttggatggg agaagacttt gggatgaagg acgcacagag ttcgatgttc cctggtttaa
     5341 gtctagttca atggatgagt atgcagcaaa acaatccatt gtcaggttct gctactcctc
     5401 agctcccgtc cgcgctctca tcttttaacc taccaaacaa ttttgcttcc aacgaccctt
     5461 ccaagctgtt gaacttccaa tccccaaacc tctcttccgc aaattcccaa ttcaacaaac
     5521 cgaacacggt taaccatatc agccaacaga tgcaagcaca accagccatg gtgaaatctc
     5581 aacaacaaca acaacaacaa caacaacaac accaacacca acaacaacaa ctgcaacaac
     5641 aacaacaact acagatgtca cagcaacagg tgcagcaaca agggatttat aacaatggta
     5701 cgattgctgt tgctaaccaa gtctcttgtc aaagtccaaa ccaacctact ggattctctc
     5761 agtctcagct tcagcagcag tcaatgctcc ctactggtgc taaaatgaca caccagaaca
     5821 taaattctat ggggaataaa ggcttgtctc aaatgacatc gtttgcgcaa gaaatgcagt
     5881 ttcagcagca actggaaatg cataacagta gccagttatt aagaaaccag caagaacagt
     5941 cctctctcca ttcattacaa caaaatctgt cccaaaatcc tcagcaactc caaatgcaac
     6001 aacaatcatc aaaaccaagt ccttcacaac agcttcagtt gcagctactg cagaagctac
     6061 agcagcagca acagcagcag tcgattcctc cagtaagctc atccttacag ccacaattat
     6121 cagcgttgca gcagacacaa agccatcaat tgcaacaact tctgtcgtct caaaatcaac
     6181 agcccttggc acatggtaat aacagcttcc cagcttcaac tttcatgcag cctccacaga
     6241 ttcaggtgag tcctcagcag caaggacaga tgagtaacaa aaatcttgta gccgctggaa
     6301 gatcacattc tggccacaca gatggagaag ctccttcttg ttcaacctca ccttccgcca
     6361 ataacacggg acatgataat gtttcaccga caaatttcct gagcagaaat caacagcaag
     6421 gacaagctgc atctgtatct gcatctgatt cagtctttga gcgcgcaagc aatccggtcc
     6481 aagagcttta tacaaaaact gagagccgga tcagtcaagg catgatgaat atgaagagtg
     6541 ctggtgaaca tttcagattt aaaagcgcgg taacagatca aatcgatgta tccacagcgg
     6601 gaacgacgta ctgtcctgat gttgttggcc ctgtacagca gcaacaaact ttcccactac
     6661 catcatttgg ttttgatgga gactgccaat ctcatcatcc aagaaacaac ttagctttcc
     6721 ctggtaatct cgaagccgta acttctgatc cactctattc tcaaaaggac tttcaaaact
     6781 tggttcccaa ctatggcaac acaccaagag acattgagac ggagctgtcc agtgctgcaa
     6841 tcagttctca gtcatttggt attcccagca ttccctttaa gcccggatgt tcaaatgagg
     6901 ttggcggcat caatgattca ggaatcatga atggtggagg actgtggccc aatcagactc
     6961 aacgaatgcg aacatataca aaggttcaaa aacgagggtc agtaggtaga tcaatagatg
     7021 ttacccgtta tagcggctat gatgaactta ggcatgactt agcgagaatg tttggcatcg
     7081 aaggacagct cgaagatccg ctaacctctg attggaaact cgtctacacc gatcacgaaa
     7141 acgatatttt actagttggt gatgatcctt gggaagagtt tgtgaactgc gtgcagaaca
     7201 taaagatact atcatcagta gaagttcagc aaatgagctt agacggagat cttgcagcta
     7261 tcccaaccac aaaccaagcc tgcagcgaaa cagacagcgg aaatgcttgg aaagtacact
     7321 atgaagacac ttctgctgca gcttctttca acagatagta acacccagct ttcttgtaca
     7381 aagtggtgat gggctgcagg aattcgattt caagcttatc gataccgtcg acctcgagtc
     7441 atgtaattag ttatgtcacg cttacattca cgccctcccc ccacatccgc tctaaccgaa
     7501 aaggaaggag ttagacaacc tgaagtctag gtccctattt atttttttat agttatgtta
     7561 gtattaagaa cgttatttat atttcaaatt tttctttttt ttctgtacag acgcgtgtac
     7621 gcatgtaaca ttatactgaa aaccttgctt gagaaggttt tgggacgctc gaaggcttta
     7681 atttgtgaca ccgattattt aaagctgcag catacgatat atatacatgt gtatatatgt
     7741 atacctatga atgtcagtaa gtatgtatac gaacagtatg atactgaaga tgacaaggta
     7801 atgcatcatt ctatacgtgt cattctgaac gaggcgcgct ttcctttttt ctttttgctt
     7861 tttctttttt tttctcttga actcgagaaa aaaaatataa aagagatgga ggaacgggaa
     7921 aaagttagtt gtggtgatag gtggcaagtg gtattccgta agaacaacaa gaaaagcatt
     7981 tcatattatg gctgaactga gcgaacaagt gcaaaattta agcatcaacg acaacaacga
     8041 gaatggttat gttcctcctc acttaagagg aaaaccaaga agtgccagaa ataacagtag
     8101 caactacaat aacaacaacg gcggctacaa cggtggccgt ggcggtggca gcttctttag
     8161 caacaaccgt cgtggtggtt acggcaacgg tggtttcttc ggtggaaaca acggtggcag
     8221 cagatctaac ggccgttctg gtggtagatg gatcgatggc aaacatgtcc cagctccaag
     8281 aaacgaaaag gccgagatcg ccatatttgg tgtccccgag gatccaaatt tccaatcttc
     8341 tggtattaac ttcgataact acgatgatat tccagtggac gcctctggta aggatgttcc
     8401 tgaaccaatc acagaattta cctcacctcc attggacgga ttgttattgg aaaacatcaa
     8461 attggcccgt ttcaccaagc caacacctgt gcaaaaatac tccgtcccta tcgttgccaa
     8521 cggcagagat ttgatggcct gtgcgcagac cggttctggt aagactggtg ggtttttatt
     8581 cccagtgttg tccgaatcat ttaagactgg accatctcct caaccagagt ctcaaggctc
     8641 cttttaccaa agaaaggcct acccaactgc tgtcattatg gctccagttt aaaccatggt
     8701 catagctgtt tcctgtgtga aattgttatc cgctcacaat tccacacaac atacgagccg
     8761 gaagcataaa gtgtaaagcc tggggtgcct aatgagtgag ctaactcaca ttaattgcgt
     8821 tgcgctcact gcccgctttc cagtcgggaa acctgtcgtg ccagctgcat taatgaatcg
     8881 gccaacgcgc ggggagaggc ggtttgcgta ttgggcgctc ttccgcttcc tcgctcactg
     8941 actcgctgcg ctcggtcgtt cggctgcggc gagcggtatc agctcactca aaggcggtaa
     9001 tacggttatc cacagaatca ggggataacg caggaaagaa catgtgagca aaaggccagc
     9061 aaaaggccag gaaccgtaaa aaggccgcgt tgctggcgtt tttccatagg ctccgccccc
     9121 ctgacgagca tcacaaaaat cgacgctcaa gtcagaggtg gcgaaacccg acaggactat
     9181 aaagatacca ggcgtttccc cctggaagct ccctcgtgcg ctctcctgtt ccgaccctgc
     9241 cgcttaccgg atacctgtcc gcctttctcc cttcgggaag cgtggcgctt tctcatagct
     9301 cacgctgtag gtatctcagt tcggtgtagg tcgttcgctc caagctgggc tgtgtgcacg
     9361 aaccccccgt tcagcccgac cgctgcgcct tatccggtaa ctatcgtctt gagtccaacc
     9421 cggtaagaca cgacttatcg ccactggcag cagccactgg taacaggatt agcagagcga
     9481 ggtatgtagg cggtgctaca gagttcttga agtggtggcc taactacggc tacactagaa
     9541 gaacagtatt tggtatctgc gctctgctga agccagttac cttcggaaaa agagttggta
     9601 gctcttgatc cggcaaacaa accaccgctg gtagcggtgg tttttttgtt tgcaagcagc
     9661 agattacgcg cagaaaaaaa ggatctcaa   
//
