# Supplementary material for: AssemblyTron: flexible automation of DNA assembly with Opentrons OT-2 lab robots
Source: Synth Biol (Oxf). 2022 Dec 22;8(1):ysac032. doi: 10.1093/synbio/ysac032 (PMC9832943; doi:10.1093/synbio/ysac032)
Supplement: ysac032_Supp [file ysac032_supp.zip › suppl_data/tsPurple.gb]

LOCUS       tsPurple                2427 bp    DNA     linear
ACCESSION   tsPurple
VERSION     tsPurple.1
KEYWORDS    .
FEATURES             Location/Qualifiers
     source          1..2427
                     /label=synthetic DNA construct
                     /lab_host="Escherichia coli"
                     /mol_type="other DNA"
                     /organism="synthetic DNA construct"
     primer_bind     1..17
                     /label=M13 fwd
                     /note="common sequencing primer, one of multiple similar
                     variants"
     primer_bind     1..17
                     /label=M13-F
     misc_feature    18..23
                     /label=EcoRI
                     /note="/__SeqFeature__ True"
                     /note="/__level__ 0"
                     /note="/name EcoRI"
                     /note="/official_designation EcoRI"
                     /note="/uuid 18b38e5fe9db4734be3e7bd8a74a83da"
                     /note="/vntifkey 21"
     promoter        24..58
                     /label=Promoter J23100
     primer_bind     34..56
                     /label=pIDM-PROM-DET-F
     misc_feature    59..69
                     /label=spacer
     RBS             70..81
                     /label=RBS B0030
                     /note="strong bacterial ribosome binding site (Elowitz and
                     Leibler, 2000)"
     misc_feature    82..86
                     /label=MlyI
                     /note="/__SeqFeature__ True"
                     /note="/__level__ 0"
                     /note="/name MlyI"
                     /note="/official_designation MlyI"
                     /note="/uuid 75fb195eb5a74e72bdce2a3ca7265588"
                     /note="/vntifkey 21"
     misc_feature    87..92
                     /label=NcoI
     misc_feature    87
                     /label=Spacer
     CDS             89..778
                     /label=tsPurple
                     /codon_start=1
                     /translation="MASLVKKDMCVKMTMEGTVNGYHFKCVGEGEGKPFEGTQNMRIR
                     VTEGGPLPFAFDILAPCCMYGSKTFIKHVSGIPDYFKESFPEGFTWERTQIFEDGGVL
                     TAHQDTSLEGNCLIYKVKVLGTNFPANGPVMQKKTAGWEPCVEMLYPRDGVLCGQSLM
                     ALKCTDGNHLTSHLRTTYRSRKPSNAVNMPEFHFGDHRIEILKAEQGKFYEQYESAVA
                     RYSDVPEKAT*"
     primer_bind     107..131
                     /label=tsPurple-DET-F
     primer_bind     complement(276..300)
                     /label=tsPurple-DET-R
     misc_feature    498..503
                     /label=PstI
     misc_feature    779..784
                     /label=SacI
     terminator      785..823
                     /label=Terminator B1006
     misc_feature    824..828
                     /label=KpnI
     primer_bind     complement(830..846)
                     /label=M13 rev
                     /note="common sequencing primer, one of multiple similar
                     variants"
     primer_bind     complement(830..846)
                     /label=M13-R
     misc_feature    847..852
                     /label=XmaI
     misc_feature    853..858
                     /label=XbaI
     promoter        859..968
                     /label=KanR Promoter
     CDS             969..1784
                     /label=KanR
                     /codon_start=1
                     /gene="aph(3')-Ia"
                     /product="aminoglycoside phosphotransferase"
                     /note="confers resistance to kanamycin in bacteria or G418
                     (Geneticin(R)) in eukaryotes"
                     /translation="MSHIQRETSCSRPRLNSNMDADLYGYKWARDNVGQSGATIYRLY
                     GKPDAPELFLKHGKGSVANDVTDEMVRLNWLTEFMPLPTIKHFIRTPDDAWLLTTAIP
                     GKTAFQVLEEYPDSGENIVDALAVFLRRLHSIPVCNCPFNSDRVFRLAQAQSRMNNGL
                     VDASDFDDERNGWPVEQVWKEMHKLLPFSPDSVVTHGDFSLDNLIFDEGKLIGCIDVG
                     RVGIADRYQDLAILWNCLGEFSPSLQKRLFQKYGIDNPDMNKLQFHLMLDEFF"
     misc_feature    1785..1790
                     /label=HindIII
     misc_feature    1791..1801
                     /label=Binomica Spacer
     misc_feature    1802..1807
                     /label=SalI
     rep_origin      1808..2427
                     /label=Ori*
                     /direction=RIGHT
     misc_feature    2101
                     /label=MUT
                     /note="C to T to kill MlyI"
ORIGIN
        1 gtaaaacgac ggccagtgaa ttcttgacgg ctagctcagt cctaggtaca gtgctagcta
       61 ctagagatta aagaggagaa agagtcccat ggcgagctta gtcaagaaag acatgtgtgt
      121 aaagatgacg atggagggga ctgttaatgg ttaccacttt aagtgtgtgg gggaaggtga
      181 ggggaaaccg tttgagggaa ctcaaaacat gcgtattcgc gtcacggagg gtggaccttt
      241 accgttcgct ttcgatattc tggcaccatg ttgcatgtat gggagcaaaa cctttattaa
      301 acatgtcagc ggcatcccag actattttaa agagtcgttc cccgaagggt tcacctggga
      361 gcgtacacag atcttcgagg atggcggagt attgaccgca catcaggata caagtcttga
      421 gggcaattgc ttgatttaca aagtgaaagt gcttgggacg aatttccctg ccaacggacc
      481 cgttatgcaa aagaaaactg caggctggga gccgtgtgtt gagatgcttt acccacgtga
      541 cggggtattg tgcggccaaa gtctgatggc actgaaatgt accgatggta atcacttaac
      601 gtcgcactta cgtacaacat accgtagccg taagccctcc aacgcggtca acatgcctga
      661 gtttcacttt ggcgaccacc gcattgagat cttaaaggcg gaacagggga aattttatga
      721 acagtatgag tcggctgtgg cccgttactc tgatgtgcct gagaaagcaa cttaatgaga
      781 gctcaaaaaa aaaccccgcc cctgacaggg cggggttttt tttggtaccg tcatagctgt
      841 ttcctgcccg ggtctagaaa agccacgttg tgtctcaaaa tctctgatgt tacattgcac
      901 aagataaaaa tatatcatca tgaacaataa aactgtctgc ttacataaac agtaatacaa
      961 ggggtgttat gagccatatt caacgggaaa cgtcttgctc gaggccgcga ttaaattcca
     1021 acatggatgc tgatttatat gggtataaat gggctcgcga taatgtcggg caatcaggtg
     1081 cgacaatcta tcgattgtat gggaagcccg atgcgccaga gttgtttctg aaacatggca
     1141 aaggtagcgt tgccaatgat gttacagatg agatggtcag actaaactgg ctgacggaat
     1201 ttatgcctct tccgaccatc aagcatttta tccgtactcc tgatgatgca tggttactca
     1261 ccactgcgat ccccggcaaa acagcattcc aggtattaga agaatatcct gattcaggtg
     1321 aaaatattgt tgatgcgctg gcagtgttcc tgcgccggtt gcattcgatt cctgtttgta
     1381 attgtccttt taacagcgat cgcgtatttc gtctggctca ggcgcaatca cgaatgaata
     1441 acggtttggt tgatgcgagt gattttgatg acgagcgtaa tggctggcct gttgaacaag
     1501 tctggaaaga aatgcataag ctgttgccat tctcaccgga ttcagtcgtc actcatggtg
     1561 atttctcact tgataacctt atttttgacg aggggaaatt aataggttgt attgatgttg
     1621 gacgagtggg aatcgcagac cgataccagg atcttgccat cctatggaac tgcctcggtg
     1681 agttttctcc ttcattacag aaacggcttt ttcaaaaata tggtattgat aatcctgata
     1741 tgaataaatt gcagtttcat ttgatgctcg atgagttttt ctaaaagctt tatagattac
     1801 agtcgacaga tcaaaggatc ttcttgagat cctttttttc tgcgcgtaat ctgctgcttg
     1861 caaacaaaaa aaccaccgct accagcggtg gtttgtttgc cggatcaaga gctaccaact
     1921 ctttttccga aggtaactgg cttcagcaga gcgcagatac caaatactgt tcttctagtg
     1981 tagccgtagt taggccacca cttcaagaac tctgtagcac cgcctacata cctcgctctg
     2041 ctaatcctgt taccagtggc tgctgccagt ggcgataagt cgtgtcttac cgggttggac
     2101 ccaagacgat agttaccgga taaggcgcag cggtcgggct gaacgggggg ttcgtgcaca
     2161 cagcccagct tggagcgaac gacctacacc gaactgagat acctacagcg tgagctatga
     2221 gaaagcgcca cgcttcccga agggagaaag gcggacaggt atccggtaag cggcagggtc
     2281 ggaacaggag agcgcacgag ggagcttcca gggggaaacg cctggtatct ttatagtcct
     2341 gtcgggtttc gccacctctg acttgagcgt cgatttttgt gatgctcgtc aggggggcgg
     2401 agcctatgga aaaacgccag caacgcg
//
