# Supplementary material for: AssemblyTron: flexible automation of DNA assembly with Opentrons OT-2 lab robots
Source: Synth Biol (Oxf). 2022 Dec 22;8(1):ysac032. doi: 10.1093/synbio/ysac032 (PMC9832943; doi:10.1093/synbio/ysac032)
Supplement: ysac032_Supp [file ysac032_supp.zip › suppl_data/Yukon.gb]

LOCUS       Yukon                   2442 bp    DNA     linear
ACCESSION   Yukon
VERSION     Yukon.1
KEYWORDS    .
FEATURES             Location/Qualifiers
     source          1..2442
                     /label=synthetic DNA construct
                     /lab_host="Escherichia coli"
                     /mol_type="other DNA"
                     /organism="synthetic DNA construct"
     primer_bind     1..17
                     /label=M13 fwd
                     /note="common sequencing primer, one of multiple similar
                     variants"
     misc_feature    18..23
                     /label=EcoRI
     promoter        24..58
                     /label=Promoter J23100
     primer_bind     34..56
                     /label=J23100-DET-F
     misc_feature    59..69
                     /label=spacer
     primer_bind     complement(65..89)
                     /label=IDM-MCS-DET-R
     RBS             70..81
                     /label=RBS B0030
                     /note="strong bacterial ribosome binding site (Elowitz and
                     Leibler, 2000)"
     misc_feature    82..86
                     /label=MlyI
                     /note="/__SeqFeature__ True"
                     /note="/__level__ 0"
                     /note="/name MlyI"
                     /note="/official_designation MlyI"
                     /note="/uuid 75fb195eb5a74e72bdce2a3ca7265588"
                     /note="/vntifkey 21"
     misc_feature    87
                     /label=Spacer
     misc_feature    88..92
                     /label=NcoI
     CDS             89..793
                     /label=YukonOFP
                     /codon_start=1
                     /translation="MASLSKQVLPRDVRMRFHMDGCVNGHQFTIEGEGAGKPYEGKKT
                     LKLRVTKGGPLPFAFDILSATFTYGNRCFCDYPEDMPDYFKQSLPEGYSWERTLMFED
                     GGCGTASAHISLEKDCFIHNSTFHGVNFPANGPVMQKKTLNWEPSSELITACDGILKG
                     DVTMFLLLEGGHRLKCQFTTSYKAHKAVKMPPNHIIEHVLVKKEVADGFQIQEHAVAK
                     HFTVDVKETHHHHHH*"
     primer_bind     249..273
                     /label=OMEGA2-DET-F
     primer_bind     complement(694..718)
                     /label=OMEGA2-DET-R
     misc_feature    794..799
                     /label=SacI
     terminator      800..838
                     /label=Terminator B1006
     misc_feature    839..843
                     /label=KpnI
     primer_bind     complement(845..861)
                     /label=M13 rev
                     /note="common sequencing primer, one of multiple similar
                     variants"
     misc_feature    862..867
                     /label=XmaI
     misc_feature    868..873
                     /label=XbaI
     promoter        874..983
                     /label=KanR Promoter
     CDS             984..1799
                     /label=KanR
                     /codon_start=1
                     /gene="aph(3')-Ia"
                     /product="aminoglycoside phosphotransferase"
                     /note="confers resistance to kanamycin in bacteria or G418
                     (Geneticin(R)) in eukaryotes"
                     /translation="MSHIQRETSCSRPRLNSNMDADLYGYKWARDNVGQSGATIYRLY
                     GKPDAPELFLKHGKGSVANDVTDEMVRLNWLTEFMPLPTIKHFIRTPDDAWLLTTAIP
                     GKTAFQVLEEYPDSGENIVDALAVFLRRLHSIPVCNCPFNSDRVFRLAQAQSRMNNGL
                     VDASDFDDERNGWPVEQVWKEMHKLLPFSPDSVVTHGDFSLDNLIFDEGKLIGCIDVG
                     RVGIADRYQDLAILWNCLGEFSPSLQKRLFQKYGIDNPDMNKLQFHLMLDEFF"
     misc_feature    1800..1805
                     /label=HindIII
     misc_feature    1806..1816
                     /label=Binomica Spacer
     misc_feature    1817..1822
                     /label=SalI
     rep_origin      1823..2442
                     /label=Ori*
                     /direction=RIGHT
     misc_feature    2116
                     /label=MUT
                     /note="C to T to kill MlyI"
ORIGIN
        1 gtaaaacgac ggccagtgaa ttcttgacgg ctagctcagt cctaggtaca gtgctagcta
       61 ctagagatta aagaggagaa agagtcccat ggcttccctg tcaaaacaag ttttgccaag
      121 agatgtcaga atgcgattcc acatggacgg ttgcgttaat ggtcatcaat ttaccattga
      181 aggtgaaggt gcaggcaaac cttacgaggg taaaaaaacc ctgaaactca gagtcacaaa
      241 ggggggtcct ctcccttttg cctttgatat actgagtgct accttcacct atggcaaccg
      301 atgtttttgc gattaccccg aagatatgcc agattacttt aaacaaagcc tgcccgaggg
      361 ctattcttgg gagcgtacat taatgttcga ggatggcggc tgcgggaccg cctctgctca
      421 cataagtctg gaaaaagatt gttttatcca caattccacc tttcacggag tcaacttccc
      481 agctaatgga cctgtaatgc agaagaagac acttaactgg gaacccagtt cagaacttat
      541 cactgcttgt gatgggatac tgaaggggga cgttaccatg ttcttattat tggaaggagg
      601 acatagactt aaatgccaat ttacaacatc atacaaggcc cacaaggccg taaagatgcc
      661 ccccaaccac attattgaac acgtcctggt gaagaaagaa gtagctgatg gatttcaaat
      721 ccaggaacac gcagttgcta aacacttcac agtcgatgtc aaggaaacac atcaccacca
      781 tcaccattga taagagctca aaaaaaaacc ccgcccctga cagggcgggg ttttttttgg
      841 taccgtcata gctgtttcct gcccgggtct agaaaagcca cgttgtgtct caaaatctct
      901 gatgttacat tgcacaagat aaaaatatat catcatgaac aataaaactg tctgcttaca
      961 taaacagtaa tacaaggggt gttatgagcc atattcaacg ggaaacgtct tgctcgaggc
     1021 cgcgattaaa ttccaacatg gatgctgatt tatatgggta taaatgggct cgcgataatg
     1081 tcgggcaatc aggtgcgaca atctatcgat tgtatgggaa gcccgatgcg ccagagttgt
     1141 ttctgaaaca tggcaaaggt agcgttgcca atgatgttac agatgagatg gtcagactaa
     1201 actggctgac ggaatttatg cctcttccga ccatcaagca ttttatccgt actcctgatg
     1261 atgcatggtt actcaccact gcgatccccg gcaaaacagc attccaggta ttagaagaat
     1321 atcctgattc aggtgaaaat attgttgatg cgctggcagt gttcctgcgc cggttgcatt
     1381 cgattcctgt ttgtaattgt ccttttaaca gcgatcgcgt atttcgtctg gctcaggcgc
     1441 aatcacgaat gaataacggt ttggttgatg cgagtgattt tgatgacgag cgtaatggct
     1501 ggcctgttga acaagtctgg aaagaaatgc ataagctgtt gccattctca ccggattcag
     1561 tcgtcactca tggtgatttc tcacttgata accttatttt tgacgagggg aaattaatag
     1621 gttgtattga tgttggacga gtgggaatcg cagaccgata ccaggatctt gccatcctat
     1681 ggaactgcct cggtgagttt tctccttcat tacagaaacg gctttttcaa aaatatggta
     1741 ttgataatcc tgatatgaat aaattgcagt ttcatttgat gctcgatgag tttttctaaa
     1801 agctttatag attacagtcg acagatcaaa ggatcttctt gagatccttt ttttctgcgc
     1861 gtaatctgct gcttgcaaac aaaaaaacca ccgctaccag cggtggtttg tttgccggat
     1921 caagagctac caactctttt tccgaaggta actggcttca gcagagcgca gataccaaat
     1981 actgttcttc tagtgtagcc gtagttaggc caccacttca agaactctgt agcaccgcct
     2041 acatacctcg ctctgctaat cctgttacca gtggctgctg ccagtggcga taagtcgtgt
     2101 cttaccgggt tggacccaag acgatagtta ccggataagg cgcagcggtc gggctgaacg
     2161 gggggttcgt gcacacagcc cagcttggag cgaacgacct acaccgaact gagataccta
     2221 cagcgtgagc tatgagaaag cgccacgctt cccgaaggga gaaaggcgga caggtatccg
     2281 gtaagcggca gggtcggaac aggagagcgc acgagggagc ttccaggggg aaacgcctgg
     2341 tatctttata gtcctgtcgg gtttcgccac ctctgacttg agcgtcgatt tttgtgatgc
     2401 tcgtcagggg ggcggagcct atggaaaaac gccagcaacg cg
//
